# Supplementary material for: The evolution of parental care in insects: A test of current hypotheses
Source: Evolution. 2015 Apr 30;69(5):1255–70. doi: 10.1111/evo.12656 (PMC4529740; doi:10.1111/evo.12656)
Supplement: Supplementary file 2 — Table S1. References used for assembling phylogeny of insects. [file evo0069-1255-sd2.xlsx]

## Sheet: TABLE
TABLE S1 - References used for assempbling phylogeny of insects. † indicates that the Tree of Life (tolweb.org) was used alongside the references given.
TAXON	PRINCIPAL REFERENCE	SECONDARY REFERENCE(S)
Hexapoda	Wheeler et al 2001
Neuropteroidea†	Aspöck (2002)	Wheeler et al. (2001)
Embioptera†	Sumik et al (2008)	Szumik (1996)	Szumik (2004)
Dictyoptera†	Kambhampati (1995)
Blattodea	Djernaes et al 2012	Inward 2007	Maekawa et al 2003	Roth et al 2009
Panesthiinae	Maekawa et al 2003
Salganea	Maekawa et al 2003
Coleoptera†	Beutel & Haas (2000)
Polyphaga†	Kukalová-Peck & Lawrence (1993)	Wheeler et al. (2001)
Scarabaeoidea	Browne & Scholtz (1999)	Monaghan et al (2007)
Melolonthinae	Ahrens (2006)
Elateroidea†	Lawrence (1988)	Maddison (1995)
Scarabaeinae	Monaghan et al (2007)
Chrysomelidae	Reid (2000)
Curculionidae	Jordal et al (2011)
Scolytinae	Farrell et al (2001)
Platypodinae	Jordal et al (2011)
Dendroctonus	Kelley & Farrell (1998)
Passalidae	Boucher (2005)
Bolboceratidae	Verdú et al. (2004)
Geotrupinae	Verdú et al. (2004)
Tenebrionidae	Doyen & Tschinkel (1982)
Heteroceridae	King et al (2011)
Carabidae	Maddison et al (1999)
Chrysomelidae	Gomez-Zurita et al (2008)
Cassidinae	Chaboo (2007)
Diptera	Wiegmann et al (2011)	Oosterbroek & Courtney (1995)	Yeates et al. (2003)
Empididae	Moulton & Wiegmann (2007)
Sarcophagidae	Giroux et al (2010)
Oestridae	Pape (2001)
Anthomyiidae	Kutty et al (2008)
Scathophagidae	Bernasconi et al (2000)
Muscoidea	Kutty et al (2008)	Kutty et al (2010)
Muscinae	Nihei & Carvalho (2007)
Reinwardtiinae	Schnell e Schuhli et al (2007)
Dichaetomyiinae	Couri & Cavalho (2003)	Soares (2008)
Calliphoridae	Marinho et al (2012)	Singh & Wells (2013)
Drosophilidae	Grimaldi (1990)	van der Linde (2010)
Tachinidae	Tachi & Shima (2010)
Curtonotidae	Meier et al (1997) (Descriptive summary)
Sepsidae	Meier (1996)
Trichoptera†	Holzenthal et al. (1997)
Lepidoptera†	Kristensen & Skalski (1999)	Wiegmann et al. (2002)
Ditrysia†	Kristensen & Skalski (1999)
Papilionoidea†	Kristensen & Skalski (1999)	Wahlberg et al. (2005)
Bombycoidea†	Lemaire & Minet (1999)
Noctuoidea†	Kitching & Rawlins (1999)	Mitchell et al. (2000)
Hymenoptera†	Sharkey (2007)	Ronquist (1999)	Schulmeister (2003)	Sharkey & Roy (2002)	Vilhelmsen (1997)	Vilhelmsen (2000)
Apocrita†	Dowton & Austin (2001)	Ronquist (1999)	Sharkey & Roy (2002)	Whitfield (1998)
Aculeata†	Brothers (1999)
Apoidea†	Brothers (1999)
Cynipoidea	Ronquist (1999)
Bethylidae	Carr et al (2010)	Lanes & Azevedo (2008)	Alencar & Azevedo (2013)
Braconidae	Sharanowski et al (2011)
Ichneumonidae	Quicke et al (2009)
Tenthredinidae/Nematinae	Nyman et al (2006)
Grylloblattidae†	Jarvis & Whiting (2006)
Ephemeroptera	Kjer (2004)
Dermaptera	Jarvis et al. (2005)
Orthoptera†	Jost & Shaw (2006)
Gryllotalpidae	Padhi et al (2010)
Hemiptera	Bourgoin & Campbell (2002)	Yoshizawa & Saigusa (2001)
Cicadomorpha	Cryan et al. (2004)
Membracoidea†	Dietrich & Deitz (1993)	Maddison (1995)
Fulgoroidea	Song & Liang (2013)
Nepomorpha	Hebsgaard et al. (2004)
Gerromorpha	Andersen (1998)
Pentatomomorpha†	Li et al. (2005)
Pentatomoidea	Grazia et al (2012)	Li et al (2005)
Cimicomorpha†	Schuh & Stys (1991)	Schuh et al (2009) Sys Ent
Reduviidae	Hwang & Weirauch 2012
Harpactorinae	Zhang (2012) Unpublished thesis
Coreidae (part)	Packauskas (2008)
Psocodea†	Yoshizawa & Johnson (2006)	Johnson et al (2004)
Thysanoptera	Buckman et al (2013)
Phlaeothripidae	Morris et al. (2002)	Crespi et al (2004)
Idolothripinae	Tribal/subtribal classification used
REFERENCES
Ahrens, D. (2006). The phylogeny of Sericini and their position within the Scarabaeidae based on morphological characters (Coleoptera: Scarabaeidae). Systematic Entomology, 31(1), 113-144.
Alencar, I. D., & Azevedo, C. O. (2013). Reclassification of Epyrini (Hymenoptera: Bethylidae): a tribal approach with commentary on their genera. Systematic Entomology, 38(1), 45-80.
Andersen, N. M. (1998). Marine water striders (Heteroptera, Gerromorpha) of the Indo-Pacific: cladistic biogeography and Cenozoic palaeogeography. Biogeography and Geological Evolution of SE Asia. Backhuys Publishers, Leiden, 341-354.
Aspöck, U. (2002). Phylogeny of the Neuropterida (Insecta: Holometabola). Zoologica Scripta, 31(1), 51-55.
Bernasconi, M. V., Pawlowski, J., Valsangiacomo, C., Piffaretti, J. C., & Ward, P. I. (2000). Phylogeny of the Scathophagidae (Diptera, Calyptratae) based on mitochondrial DNA sequences. Molecular phylogenetics and evolution, 16(2), 308-315.
Beutel, R. G., & Haas, F. (2000). Phylogenetic relationships of the suborders of Coleoptera (Insecta). Cladistics, 16(1), 103-141.
Boucher, S. (2005, January). Évolution et phylogénie des Coléoptères Passalidae (Scarabaeoidea) Les taxons du groupe famille La tribu néotropicale des Proculini et son complexe Veturius. In Annales de la Société entomologique de France (Vol. 41, No. 3-4, pp. 239-604). Taylor & Francis Group.
Bourgoin, T.H. & Campbell, B.C. (2002). Inferring a phylogeny for Hemiptera: falling into the 'autapomorphic trap'. Denisia 4: 67-82.
Brothers, D. J. (1999). Phylogeny and evolution of wasps, ants and bees (Hymenoptera, Chrysidoidea, Vespoidea and Apoidea). Zoologica Scripta, 28(1‐2), 233-250.
Browne, J., & Scholtz, C. H. (1999). A phylogeny of the families of Scarabaeoidea (Coleoptera). Systematic Entomology, 24(1), 51-84.
Buckman, R. S., Mound, L. A., & Whiting, M. F. (2013). Phylogeny of thrips (Insecta: Thysanoptera) based on five molecular loci. Systematic Entomology, 38(1), 123-133.
Carr, M., Mayhew, P., & Young, J. P. (2010). Phylogeny of bethylid wasps (Hymenoptera: Bethylidae) inferred from 28S and 16S rRNA genes. Insect Systematics and Evolution, 41(1), 55-73.
Chaboo, C. S. (2007). Biology and phylogeny of the Cassidinae Gyllenhal sensu lato (tortoise and leaf-mining beetles)(Coleoptera: Chrysomelidae). Bulletin of the American Museum of Natural History, 1-250.
Couri, M. S., & Carvalho, C. D. (2003). Systematic relations among Philornis Meinert, Passeromyia Rodhain & Villeneuve and allied genera (Diptera, Muscidae). Brazilian Journal of Biology, 63(2), 223-232.
Crespi, B. J., Morris, D. C., & Mound, L. A. (2004). Evolution of ecological and behavioural diversity: Australian Acacia thrips as model organisms. Australian Biological Resources Study.
Cryan, J. R., Wiegmann, B. M., Deitz, L. L., Dietrich, C. H., & Whiting, M. F. (2004). Treehopper trees: phylogeny of Membracidae (Hemiptera: Cicadomorpha: Membracoidea) based on molecules and morphology. Systematic Entomology, 29(4), 441-454.
Dietrich C. H., & Deitz L. L. (1993). Superfamily Membracoidea (Homoptera: Auchenorrhyncha). II. Cladistic analysis and conclusions. Systematic entomology, 18(4), 297-311.
Djernæs, M., KLASS, K. D., Picker, M. D., & Damgaard, J. (2012). Phylogeny of cockroaches (Insecta, Dictyoptera, Blattodea), with placement of aberrant taxa and exploration of out‐group sampling. Systematic Entomology, 37(1), 65-83.
Dowton, M., & Austin, A. D. (2001). Simultaneous analysis of 16S, 28S, COI and morphology in the Hymenoptera: Apocrita - evolutionary transitions among parasitic wasps. Biological Journal of the Linnean Society, 74(1), 87-111.
Doyen, J. T., & Tschinkel, W. R. (1982). Phenetic and cladistic relationships among tenebrionid beetles (Coleoptera). Systematic entomology, 7(2), 127-183.
Farrell, B. D., Sequeira, A. S., O'Meara, B. C., Normark, B. B., Chung, J. H., & Jordal, B. H. (2001). The evolution of agriculture in beetles (Curculionidae: Scolytinae and Platypodinae). Evolution, 55(10), 2011-2027.
Giroux, M., Pape, T., & Wheeler, T. A. (2010). Towards a phylogeny of the flesh flies (Diptera: Sarcophagidae): morphology and phylogenetic implications of the acrophallus in the subfamily Sarcophaginae. Zoological Journal of the Linnean Society, 158(4), 740-778.
Gómez‐Zurita, J., Hunt, T., & Vogler, A. P. (2008). Multilocus ribosomal RNA phylogeny of the leaf beetles (Chrysomelidae). Cladistics, 24(1), 34-50.
Grazia, J., Schuh, R. T., & Wheeler, W. C. (2008). Phylogenetic relationships of family groups in Pentatomoidea based on morphology and DNA sequences (Insecta: Heteroptera). Cladistics, 24(6), 932-976.
Grimaldi, D. A. (1990). A phylogenetic, revised classification of genera in the Drosophilidae (Diptera). Bulletin of the American Museum of Natural History, (197), 1-139.
Hebsgaard, M. B., Andersen, N. M., & Damgaard, J. (2004). Phylogeny of the true water bugs (Nepomorpha: HemipteraÐHeteroptera) based on 16S and 28S rDNA and morphology. Systematic Entomology, 29(4), 488-508.
Holzenthal, Ralph W., Roger J. Blahnik, Aysha Prather, and Karl Kjer. 2010. Trichoptera. Caddisflies. Version 20 July 2010 (under construction). http://tolweb.org/Trichoptera/8230/2010.07.20 in The Tree of Life Web Project, http://tolweb.org/
Hwang, W. S., & Weirauch, C. (2012). Evolutionary history of assassin bugs (Insecta: Hemiptera: Reduviidae): insights from divergence dating and ancestral state reconstruction. PloS one, 7(9), e45523.
Inward, D., Beccaloni, G., & Eggleton, P. (2007). Death of an order: a comprehensive molecular phylogenetic study confirms that termites are eusocial cockroaches. Biology Letters, 3(3), 331-335.
Jarvis, K. J., & Whiting, M. F. (2006). Phylogeny and biogeography of ice crawlers (Insecta: Grylloblattodea) based on six molecular loci: Designating conservation status for Grylloblattodea species. Molecular phylogenetics and evolution, 41(1), 222-237.
Jarvis, K. J., Haas, F., & Whiting, M. F. (2005). Phylogeny of earwigs (Insecta: Dermaptera) based on molecular and morphological evidence: reconsidering the classification of Dermaptera. Systematic Entomology, 30(3), 442-453.
Johnson, K. P., Yoshizawa, K., & Smith, V. S. (2004). Multiple origins of parasitism in lice. Proceedings of the Royal Society of London. Series B: Biological Sciences, 271(1550), 1771-1776.
Jordal, B. H., Sequeira, A. S., & Cognato, A. I. (2011). The age and phylogeny of wood boring weevils and the origin of subsociality. Molecular Phylogenetics and Evolution, 59(3), 708-724.
Jost, M. C., & Shaw, K. L. (2006). Phylogeny of Ensifera (Hexapoda: Orthoptera) using three ribosomal loci, with implications for the evolution of acoustic communication. Molecular Phylogenetics and Evolution, 38(2), 510-530.
Kambhampati, S. (1995). A phylogeny of cockroaches and related insects based on DNA sequence of mitochondrial ribosomal RNA genes. Proceedings of the National Academy of Sciences, 92(6), 2017-2020.
Kelley, S. T., & Farrell, B. D. (1998). Is specialization a dead end? The phylogeny of host use in Dendroctonus bark beetles (Scolytidae). Evolution, 1731-1743.
King, J. G., Starr, J. R., & Lago, P. K. (2011). Molecular data resolves relationships within Heteroceridae (Coleoptera: Dryopoidea). Systematic Entomology, 36(3), 435-445.
Kitching, I. J., & Rawlins, J. E. (1999). The NoctuoideaÐin Kristensen NP (ed.), Lepidoptera, Moths and Butterflies, vol. 1: Evolution, Systematics and Biogeography, Handbook of Zoology, vol. IV, part 35. Berlin-New York. pp.
Kjer, K. M. (2004). Aligned 18S and insect phylogeny. Systematic Biology, 53(3), 506-514.
Kristensen, N. P., & Skalski, A. W. (1999). 2. Phylogeny and Palaeontology. Handbuch D. zoologie Bd. 4/35 Kristensen: lepid. 1ae, 4(35), 7.
Kukalová-Peck, J., & Lawrence, J. F. (1993). Evolution of the hind wing in Coleoptera. The Canadian Entomologist, 125(02), 181-258.
Kutty, S. N., Pape, T., Pont, A., Wiegmann, B. M., & Meier, R. (2008). The Muscoidea (Diptera: Calyptratae) are paraphyletic: evidence from four mitochondrial and four nuclear genes. Molecular Phylogenetics and Evolution, 49(2), 639-652.
Kutty, S. N., Pape, T., Wiegmann, B. M., & Meier, R. (2010). Molecular phylogeny of the Calyptratae (Diptera: Cyclorrhapha) with an emphasis on the superfamily Oestroidea and the position of Mystacinobiidae and McAlpine's fly. Systematic Entomology, 35(4), 614-635.
Lanes, G. O., & Azevedo, C. O. (2008). Phylogeny and Taxonomy of Sclerodermini (Hymenoptera, Bethylidae, Epyrinae). Insect Systematics & Evolution, 39(1), 55-86.
Lawrence, J. F. (1988). Rhinorhipidae, a new beetle family from Australia, with comments on the phylogeny of the Elateriformia. Invertebrate Systematics, 2(1), 1-53.
Lemaire, C. and J. Minet. 1999. The Bombycoidea and their relatives. Pages 321-353 in: Lepidoptera: Moths and Butterflies. 1. Evolution, Systematics, and Biogeography. Handbook of Zoology Vol. IV, Part 35. N. P. Kristensen, ed. De Gruyter, Berlin and New York.
Li, H. M., Deng, R. Q., Wang, J. W., Chen, Z. Y., Jia, F. L., & Wang, X. Z. (2005). A preliminary phylogeny of the Pentatomomorpha (Hemiptera: Heteroptera) based on nuclear 18S rDNA and mitochondrial DNA sequences. Molecular phylogenetics and evolution, 37(2), 313-326.
Maddison, D., Baker, M. D., & Ober, K. (1999). Phylogeny of carabid beetles as inferred from 18S ribosomal DNA (Coleoptera: Carabidae). Systematic Entomology, 24(2), 103-138.
Maekawa, K., & Matsumoto, T. (2003). Biogeography of Japanese wood-feeding cockroaches genus< i> Salganea</i> and< i> Panesthia</i>(Blaberidae: Panesthiinae). Molecular phylogenetics and evolution, 27(1), 156-159.
Marinho, M. A. T., Junqueira, A. C. M., Paulo, D. F., Esposito, M. C., Villet, M. H., & Azeredo-Espin, A. M. L. (2012). Molecular phylogenetics of Oestroidea (Diptera: Calyptratae) with emphasis on Calliphoridae: Insights into the inter-familial relationships and additional evidence for paraphyly among blowflies. Molecular phylogenetics and evolution, 65(3), 840-854.
Meier, R. (1996). Larval morphology of the Sepsidae (Diptera, Sciomyzoidea), with a cladistic analysis using adult and larval characters. Bulletin of the AMNH; no. 228.
Meier, R., Kotrba, M., & Ferrar, P. (1999). Ovoviviparity and viviparity in the Diptera. Biological Reviews, 74(3), 199-258.
Mitchell, A., Mitter, C., & Regier, J. C. (2000). More taxa or more characters revisited: combining data from nuclear protein-encoding genes for phylogenetic analyses of Noctuoidea (Insecta: Lepidoptera). Systematic Biology, 49(2), 202-224.
Monaghan, M. T., Inward, D. J., Hunt, T., & Vogler, A. P. (2007). A molecular phylogenetic analysis of the Scarabaeinae (dung beetles). Molecular phylogenetics and evolution, 45(2), 674-692.
Morris, D. C., Schwarz, M. P., Cooper, S. J., & Mound, L. A. (2002). Phylogenetics of Australian< i> Acacia</i> thrips: the evolution of behaviour and ecology. Molecular phylogenetics and evolution, 25(2), 278-292.
Moulton, J. K., & Wiegmann, B. M. (2007). The phylogenetic relationships of flies in the superfamily Empidoidea (Insecta: Diptera). Molecular Phylogenetics and Evolution, 43(3), 701-713.
Nihei, S. S., & DE CARVALHO, C. J. B. (2007). Phylogeny and classification of Muscini (Diptera, Muscidae). Zoological Journal of the Linnean Society, 149(4), 493-532.
Nyman, T., Zinovjev, A. G., Vikberg, V., & Farrell, B. D. (2006). Molecular phylogeny of the sawfly subfamily Nematinae (Hymenoptera: Tenthredinidae). Systematic entomology, 31(4), 569-583.
Oosterbroek, P., & Courtney, G. (1995). Phylogeny of the nematocerous families of Diptera (Insecta). Zoological Journal of the Linnean Society, 115(3), 267-311.
Packauskas RJ. 2008. The position of the Leptoscelini and other taxonomic changes within the family Coreidae (Hemiptera:Heteroptera). Zootaxa 1696:63-68
Padhi, A., Young Jr, R. E., Hoffart, C., Sarratt, T., Fancher, J., Steffen, M. A., & Hill, P. S. (2010). Investigating genetic relationships within Gryllotalpidae: a molecular hypothesis. Journal of Orthoptera Research, 19(2), 357-360.
Pape, T. (2001). Phylogeny of Oestridae (Insecta: Diptera). Systematic Entomology, 26(2), 133-171.
Quicke, D. L., Laurenne, N. M., Fitton, M. G., & Broad, G. R. (2009). A thousand and one wasps: a 28S rDNA and morphological phylogeny of the Ichneumonidae (Insecta: Hymenoptera) with an investigation into alignment parameter space and elision. Journal of Natural History, 43(23-24), 1305-1421.
Reid, C. A. M. (2000). Spilopyrinae Chapuis: a new subfamily in the Chrysomelidae and its systematic placement (Coleoptera). Invertebrate Systematics, 14(6), 837-862.
Ronquist, F., Rasnitsyn, A. P., Roy, A., Eriksson, K., & Lindgren, M. (1999). Phylogeny of the Hymenoptera: a cladistic reanalysis of Rasnitsyn’s (1988) data. Zoologica Scripta, 28(1‐2), 13-50.
Roth, S., Fromm, B., Gäde, G., & Predel, R. (2009). A proteomic approach for studying insect phylogeny: CAPA peptides of ancient insect taxa (Dictyoptera, Blattoptera) as a test case. BMC evolutionary biology, 9(1), 50.
Schnell e Schuehli, G., de Carvalho, C. J. B., & Wiegmann, B. M. (2007). Molecular phylogenetics of the Muscidae (Diptera: Calyptratae): new ideas in a congruence context. Invertebrate Systematics, 21(3), 263-278.
Schuh, R. T., & Stys, P. (1991). Phylogenetic analysis of cimicomorphan family relationships (Heteroptera). Journal of the New York Entomological Society, 298-350.
Schuh, R. T., Weirauch, C., & Wheeler, W. C. (2009). Phylogenetic relationships within the Cimicomorpha (Hemiptera: Heteroptera): a total‐evidence analysis. Systematic Entomology, 34(1), 15-48.
Schulmeister, S. (2003). Simultaneous analysis of basal Hymenoptera (Insecta): introducing robust‐choice sensitivity analysis. Biological Journal of the Linnean Society, 79(2), 245-275.
Sharanowski, B. J., Dowling, A. P., & Sharkey, M. J. (2011). Molecular phylogenetics of Braconidae (Hymenoptera: Ichneumonoidea), based on multiple nuclear genes, and implications for classification. Systematic Entomology, 36(3), 549-572.
Sharkey, M. J. (2007). Phylogeny and classification of Hymenoptera. Zootaxa, 1668, 521-548.
Sharkey, M. J., & Roy, A. (2002). Phylogeny of the Hymenoptera: a reanalysis of the Ronquist et al.(1999) reanalysis, emphasizing wing venation and apocritan relationships. Zoologica Scripta, 31(1), 57-66.
Singh, B., & Wells, J. D. (2013). Molecular systematics of the Calliphoridae (Diptera: Oestroidea): Evidence from one mitochondrial and three nuclear genes. Journal of medical entomology, 50(1), 15-23.
Reinwardtiinae (Diptera: Muscidae) é um grupo monofilético?: uma abordagem cladística morfológica e molecular. PhD Dissertation, Universidade Federal do Paraná, Brazil.
Song, N., & Liang, A. P. (2013). A preliminary molecular phylogeny of planthoppers (Hemiptera: Fulgoroidea) based on nuclear and mitochondrial DNA sequences. PloS one, 8(3), e58400.
Szumik, C. A. (1996). The higher classification of the order Embioptera: a cladistic analysis. Cladistics, 12(1), 41-64.
Szumik, C. A. (2004). Phylogenetic systematics of Archembiidae (Embiidina, Insecta). Systematic Entomology, 29(2), 215-237.
Szumik, C., Edgerly, J. S., & Hayashi, C. Y. (2008). Phylogeny of embiopterans (Insecta). Cladistics, 24(6), 993-1005.
Tachi, T., & Shima, H. (2010). Molecular phylogeny of the subfamily Exoristinae (Diptera, Tachinidae), with discussions on the evolutionary history of female oviposition strategy. Systematic Entomology, 35(1), 148-163.
van der Linde, K., Houle, D., Spicer, G. S., & Steppan, S. J. (2010). A supermatrix-based molecular phylogeny of the family Drosophilidae. Genetics research, 92(01), 25-38.
Verdú, J. R., Galante, E., Lumaret, J. P., & Cabrero‐Sañudo, F. J. (2004). Phylogenetic analysis of Geotrupidae (Coleoptera, Scarabaeoidea) based on larvae. Systematic Entomology, 29(4), 509-523.
Vilhelmsen, L. (1997). The phylogeny of lower Hymenoptera (Insecta), with a summary of the early evolutionary history of the order. Journal of Zoological Systematics and Evolutionary Research, 35(2), 49-70.
Vilhelmsen, L. (2000). The ovipositor apparatus of basal Hymenoptera (Insecta): phylogenetic implications and functional morphology. Zoologica Scripta, 29(4), 319-345.
Wahlberg, N., Braby, M. F., Brower, A. V., de Jong, R., Lee, M. M., Nylin, S., ... & Zakharov, E. (2005). Synergistic effects of combining morphological and molecular data in resolving the phylogeny of butterflies and skippers. Proceedings of the Royal Society B: Biological Sciences, 272(1572), 1577-1586.
Wheeler, W. C., Whiting, M., Wheeler, Q. D., & Carpenter, J. M. (2001). The phylogeny of the extant hexapod orders. Cladistics, 17(2), 113-169.
Whitfield, J. B. (1998). Phylogeny and evolution of host-parasitoid interactions in Hymenoptera. Annual review of entomology, 43(1), 129-151.
Wiegmann BM, Trautwein MD, Winkler IS, Barr NB, Kim J-W, Lambkin C, et al. Episodic radiations in the fly tree of life. PNAS 108 (14): 5690-5695
Wiegmann, B. M., Regier, J. C., & Mitter, C. (2002). Combined molecular and morphological evidence on the phylogeny of the earliest lepidopteran lineages. Zoologica Scripta, 31(1), 67-81.
Yoshizawa, K., & Johnson, K. P. (2006). Morphology of male genitalia in lice and their relatives and phylogenetic implications. Systematic Entomology, 31(2), 350-361.
Yoshizawa, K., & Saigusa, T. (2001). Phylogenetic analysis of paraneopteran orders (Insecta: Neoptera) based on forewing base structure, with comments on monophyly of Auchenorrhyncha (Hemiptera). Systematic Entomology, 26(1), 1-13.
Zhang, G. (2012). Taxonomy, Phylogenetics, Comparative Morphology and Evolution of Assassin Bugs (Hemiptera: Reduviidae) With Emphasis on Harpactorinae and Peiratinae. PhD Dissertation, University of California, Riverside, USA.
