# Supplementary material for: The evolution of parental care in insects: A test of current hypotheses
Source: Evolution. 2015 Apr 30;69(5):1255–70. doi: 10.1111/evo.12656 (PMC4529740; doi:10.1111/evo.12656)
Supplement: Supplementary file 3 — Table S2. Table of calculations for the number of models in the universe of possible models where the number of zero parameters > 0 (after Currie et al. 2010). [file evo0069-1255-sd3.xlsx]

## Sheet: TABLE S2
TABLE S2. Table of calculations for the number of models in the universe of possible models where the number of ZERO parameters > 0 (after Currie et al 2010).
(a) Hemimetabola (12 rates)
No. of zeros (Z)	Binomial for Z	12-Z	Bell number for 12-Z	Binomial for Z * Bell number for 12 - Z
1	12	11	678570	8142840
2	66	10	115975	7654350
3	220	9	21147	4652340
4	495	8	4140	2049300
5	792	7	877	694584
6	924	6	203	187572
7	792	5	52	41184
8	495	4	15	7425
9	220	3	5	1100
10	66	2	2	132
11	12	1	1	12
12	1	0	-
			TOTAL	23430839
			TOTAL + BELL (12)	27644436
(b) Holometabola (6 rates)
No. of zeros (Z)	Binomial for Z	6-Z	Bell number for 6-Z	Binomial for Z * Bell number for 6 - Z
1	6	5	52	312
2	15	4	15	225
3	20	3	5	100
4	15	2	2	30
5	6	1	1	6
6	1	0
			TOTAL	673
			TOTAL + BELL (6)	876
