# Supplementary material for: The evolution of parental care in insects: A test of current hypotheses
Source: Evolution. 2015 Apr 30;69(5):1255–70. doi: 10.1111/evo.12656 (PMC4529740; doi:10.1111/evo.12656)
Supplement: Supplementary file 5 — Table S4. Full dataset used in this study, provided in comma-delimited (.csv) format. Key to care states: N, no care. F, female-only care. M, male-only care. B, biparental care. [file evo0069-1255-sd5.xlsx]

## Sheet: Sheet2
Subphylum	Order	Family	Species	Care	Reference
Holometabola	Coleoptera	Silphidae	Ablattaria_laevigata	F	Hinton AE. 1981. Biology of insect eggs. Volume 1. Pergamon Press.
Holometabola	Coleoptera	Bruchidae	Acanthoscelides_obtectus	N	Filipek, P. (1962). Studies on biology and ecology of the bean weevil (Bruchidius= Acanthoscelides obtectus Say) under laboratory conditions. Prace naukowe - Państwowe Wydawn. Rolnicze, 4.
Holometabola	Coleoptera	Coccinellidae	Adalia_bipunctata	N	Balduf, W. V. (1935). The bionomics of entomophagous Coleoptera. John S. Swift Co., St. Louis
Holometabola	Lepidoptera	Tortricidae	Agapeta_zoegana	N	Weeden CR, Shelton AM, Li Y, Hoffmann MP. 2006. Biological Control: a guide to natural enemies in North America. URL=http://www.nysaes.cornell.edu/ent/biocontrol/.
Holometabola	Coleoptera	Elateridae	Agriotes_mancus	N	Rawlins, W. A. (1940). Biology and Control of the Wheat Wireworm, Agrioles mancus Say. Bull. Cornell Agric. Exp. Stn., (738).
Holometabola	Lepidoptera	Noctuidae	Agrotis_segetum	N	Hinton AE. 1981. Biology of insect eggs. Volume 1. Pergamon Press.
Holometabola	Coleoptera	Chrysomelidae	Ambrostoma_quadriimpressum	N	Ruijun, A. N. (2005). Study on the Biological Characteristics of Ambrostoma quadriimopressum [J]. Forestry Science and Technology, 5, 006.
Holometabola	Hymenoptera	Sphecidae	Ammophila_pubescens	F	Field, J., & Brace, S. (2004). Pre-social benefits of extended parental care. Nature, 428(6983), 650-652.
Holometabola	Hymenoptera	Sphecidae	Ammophila_sabulosa	F	Field, J., & Brace, S. (2004). Pre-social benefits of extended parental care. Nature, 428(6983), 650-652.
Holometabola	Coleoptera	Glaphyridae	Amphicoma_vulpes	N	Grebennikov VY, Ballerio A, Ocampo FC, Scholtz CH. 2004. Larvae of Ceratocanthidae and Hybosoridae (Coleoptera: Scarabaeoidea): study of morphology, phylogenetic analysis and evidence of paraphyly of Hybosoridae. Systematic Entomology 29:524-543.
Holometabola	Coleoptera	Scarabaeidae	Amphimallon_caucasium	N	Nonveiller, G. (1960). Biological characteristics of the adults of the small cockchafers (tribe Rhizotrogini, fam. Scarabaeidae, Coleoptera; with a special study of their flight. Bibl. Arh. poljopr. Nauke, 7(pt. 16).
Holometabola	Coleoptera	Scarabaeidae	Amphimallon_majalis	N	Gryisco, G. G., Whitecomb, W. H., Burrage, R. H., Logothetis, C., & Schwardt, H. H. (1954). Biology of the European chafer Amphimallon majalis Razoumowsky (Scarabaeidae). Memoirs. Cornell University Agricultural Experiment Station, 228, 1-35.
Holometabola	Hymenoptera	Figitidae	Anacharis_immunis	N	Vårdal H, Sahlén G, Ronquist F. 2003. Morphology and evolution of the cynipoid egg (Hymenoptera). Zoological Journal of the Linnean Society 139:247-260.
Holometabola	Hymenoptera	Ichneumonidae	Angitia_fenestralis	N	Hinton AE. 1981. Biology of insect eggs. Volume 1. Pergamon Press.
Holometabola	Coleoptera	Anobiidae	Anobium_punctatum	N	Spiller, D. (1964). Numbers of eggs laid by Anobium punctatum (Degeer). Bulletin of Entomological Research, 55(02), 305-311.
Holometabola	Coleoptera	Scarabaeidae	Anomala_horticola	N	Milne A. 1964. Biology and ecology of the garden chafer Anomala (Phyllopertha) horticola. IX. Spatial distribution.. Bulletin for Entomological Research 54:761-795.
Holometabola	Lepidoptera	Saturniidae	Antheraea_yamamai	N	Hinton AE. 1981. Biology of insect eggs. Volume 1. Pergamon Press.
Holometabola	Coleoptera	Curculionidae	Anthonomus_pomorum	N	Miles, H. W. (1923). Observations on the bionomics of the apple_blossom weevil, Anthonomus pomorum, Linn. 1. Annals of applied Biology, 10(3_4), 348-369.
Holometabola	Coleoptera	Dermestidae	Anthrenus_museorum	N	Kunike, G. (1939). Neuere Ergebnisse über die Eiablage und Generationsfolge der Anthrenus-Arten. Anzeiger für Schädlingskunde, 15(7), 80-84.
Holometabola	Coleoptera	Dermestidae	Anthrenus_verbasci	N	Yokoyama, K. (1929). Studies on the Japanese Dermestidae. II. Morphology and Biology of Anthrenus (Nathrenus) verbasci L. Rep. seric. Exp. Sta. Japan, 7(9), 425-476.
Holometabola	Hymenoptera	Braconidae	Apanteles_melanoscelus	N	Hinton AE. 1981. Biology of insect eggs. Volume 1. Pergamon Press.
Holometabola	Hymenoptera	Braconidae	Apharaeta_genevensis	N	Thorne AD, Pexton JJ, Dytham C, Mayhew PJ. 2006. Small body size in an insect shifts development, prior to adult eclosion, towards early reproduction. Proceedings of the Royal Society of London B 273:1099-1103.
Holometabola	Coleoptera	Scarabaeidae	Aphodius_fimetarius	N	Gittings T, Giller PS. 1997. Life history traits and resource utilization in an assemblage of north temperate Aphodius dung beetles (Coleoptera: Scarabaeidae). Ecography 20:55-66.
Holometabola	Coleoptera	Scarabaeidae	Aphodius_fossor	F	Hinton AE. 1981. Biology of insect eggs. Volume 1. Pergamon Press.
Holometabola	Coleoptera	Scarabaeidae	Aphodius_prodromus	N	Gittings T, Giller PS. 1997. Life history traits and resource utilization in an assemblage of north temperate Aphodius dung beetles (Coleoptera: Scarabaeidae). Ecography 20:55-66.
Holometabola	Coleoptera	Chrysomelidae	Aphthona_cyparissiae	N	Weeden CR, Shelton AM, Li Y, Hoffmann MP. 2006. Biological Control: a guide to natural enemies in North America. URL=http://www.nysaes.cornell.edu/ent/biocontrol/.
Holometabola	Hymenoptera	Ichneumonidae	Aptesis_nigrocincta	N	Babendreier D. 2000. Life history of Aptesis nigrocincta (Hymenoptera: Ichneumonidae) a cocoon parasitoid of the apple sawfly, Hoplocampa testudinea (Hymenoptera: Tenthredinidae). Bulletin for Entomological Research 90:291-297.
Holometabola	Lepidoptera	Tortricidae	Archips_rosanus	N	Hinton AE. 1981. Biology of insect eggs. Volume 1. Pergamon Press.
Holometabola	Hymenoptera	Tenthredinidae	Athalia_rosae	N	Hinton AE. 1981. Biology of insect eggs. Volume 1. Pergamon Press.
Holometabola	Coleoptera	Dermestidae	Attagenus_pellio	N	Zacher, F. (1929). Beiträge zur Messingkäferfrage. Anzeiger für Schädlingskunde, 5(3), 29-37.
Holometabola	Coleoptera	Dermestidae	Attagenus_piceus	N	Griswold, G. H., and M. Greenwald. 1941. Studies on the biology of four common carpet beetles. Cornell University Agricultural Experiment Station, Memoir 240, Cornell, Ithaca, 75 pp
Holometabola	Hymenoptera	Ichneumonidae	Bathyplectes_curculionis	N	Weeden CR, Shelton AM, Li Y, Hoffmann MP. 2006. Biological Control: a guide to natural enemies in North America. URL=http://www.nysaes.cornell.edu/ent/biocontrol/.
Holometabola	Coleoptera	Staphylinidae	Bledius_spectabilis	F	Cornell University Agricultural Experiment Station, Memoir 240, Cornell, Ithaca, 75 p
Holometabola	Coleoptera	Tenebrionidae	Bolitotherus_cornutus	N	Liles, M. P. 1956. A study of the life history of the forked fungus beetle, Bolitotherus cornutus (Panzer) (Coleoptera: Tenebrionidae). Ohio J. Sci. 56:329-337.
Holometabola	Coleoptera	Nitidulidae	Brachypterolus_pulicarius	N	Weeden CR, Shelton AM, Li Y, Hoffmann MP. 2006. Biological Control: a guide to natural enemies in North America. URL=http://www.nysaes.cornell.edu/ent/biocontrol/.
Holometabola	Coleoptera	Bruchidae	Bruchus_pisorum	N	Brindley, T. A. (1939). Biology and control of the pea weevil in the Palouse area of Idaho and Washington. Journal of Economic Entomology, 32(1), 21-24.
Holometabola	Coleoptera	Scarabaeidae	Bubas_bison	F	Klemperer HG. 1981. Nest construction ond larval behaviour of Bubas bison (L.) and Bubas bubalus (Ol.). Ecological Entomology 6:23-33.
Holometabola	Coleoptera	Scarabaeidae	Bubas_bubalus	F	Klemperer HG. 1981. Nest construction ond larval behaviour of Bubas bison (L.) and Bubas bubalus (Ol.). Ecological Entomology 6:23-33.
Holometabola	Coleoptera	Byturidae	Byturus_tomentosus	N	Leska, W. (1968). Studies of the possibility of replacing DDT preparations by other insecticides for the control of the raspberry beetle (Byturus tomentosus F.). Prace Instytutu Sadownictwa w Skierniewicach, 12, 323-331.
Holometabola	Hymenoptera	Figitidae	Callaspidia_sp	N	Vårdal H, Sahlén G, Ronquist F. 2003. Morphology and evolution of the cynipoid egg (Hymenoptera). Zoological Journal of the Linnean Society 139:247-260.
Holometabola	Diptera	Calliphoridae	Calliphora_erythrocephala	N	Hinton AE. 1981. Biology of insect eggs. Volume 1. Pergamon Press.
Holometabola	Lepidoptera	Noctuidae	Calophasia_lunula	N	Weeden CR, Shelton AM, Li Y, Hoffmann MP. 2006. Biological Control: a guide to natural enemies in North America. URL=http://www.nysaes.cornell.edu/ent/biocontrol/.
Holometabola	Coleoptera	Carabidae	Calosoma_sycophanta	N	Burgess, A. F. (1911). Calosoma sycophanta: its life history, behaviour and successful colonisation in New England. US Department of Agriculture Bur. Ent. Bull., (101).
Holometabola	Hymenoptera	Ichneumonidae	Campoplex_haywardi	N	Hinton AE. 1981. Biology of insect eggs. Volume 1. Pergamon Press.
Holometabola	Coleoptera	Scarabaeidae	Canthon_bispinus	F	Halffter G. 1997. Subsocial behaviour in Scarabaeinae beetles. Cambridge University Press.
Holometabola	Coleoptera	Scarabaeidae	Canthon_cyanellus	B	Favila ME. 1993. Some ecological factors affecting the life-style of Canthon cyanellus cyanellus (Coleoptera: Scarabaeidae): an experimental approach. Ethology Ecology & Evolution 5:319-328.
Holometabola	Coleoptera	Buprestidae	Capnodis_tenebrionis	N	Marannino, P., & de Lillo, E. (2007, January). Capnodis tenebrionis (L. 1758)(Coleoptera: Buprestidae): morphology and behaviour of the neonate larvae, and soil humidity effects on the egg eclosion. In Annales de la SociŽtŽ entomologique de France (Vol. 43, No. 2, pp. 145-154). Taylor & Francis Group.
Holometabola	Coleoptera	Nitidulidae	Carpophilus_hemipterus	N	Simmons, P., Barnes, D., Fisher, C., Donohoe, H., & Ficher, C. (1935). Dried Fruit Fumigation. E. 353.
Holometabola	Coleoptera	Nitidulidae	Carpophilus_humeralis	N	Schmidt, C. T. (1935). Biological studies on the nitidulid beetles found in pineapple fields (Nitidulidae, Coleoptera). Annals of the Entomological Society of America, 28(4), 475-511.
Holometabola	Coleoptera	Carabidae	Carterus_calydonus	F	Brandmayr P, Brandmayr T. 1974. Sulle cure parentali e su altri aspetti della biologia di Carterus (Sabienus) calydonius Rossi, con alcune considerazione sui fenomeni di cura della prole sino ad oggi riscontrati in carabidi (Coleoptera, Carabidae). Redia 55:143-175.
Holometabola	Coleoptera	Scarabaeidae	Catharsius_molossus	F	Davis ALV. 1989. Nesting of afrotropical Oniticellus (Coleoptera: Scarabaeidae) and its evolutionary trend from soil to dung. Ecological Entomology 14:11-21.
Holometabola	Hymenoptera	Braconidae	Cedria_paradoxa	F	Beeson CFC, Chatterjee SN. 1935. Biology of the Braconidae. 1:105-138.
Holometabola	Hymenoptera	Pamphiliidae	Cephalcia_fuscipennis	N	Eidt, D. C. (1965). The life history of a web-spinning sawfly of spruce, Cephalcia fascipennis (Cresson)(Hymenoptera: Pamphiliidae). The Canadian Entomologist, 97(02), 148-153.
Holometabola	Hymenoptera	Pamphiliidae	Cephalcia_isshikii	F	Kudô, S. I., Maetô, K., & Ozaki, K. (1992). Maternal care in the red-headed spruce web-spinning sawfly, Cephalcia isshikii (Hymenoptera: Pamphiliidae). Journal of insect behavior, 5(6), 783-795.
Holometabola	Coleoptera	Scarabaeidae	Cephalodesmius_armiger	B	Halffter G. 1997. Subsocial behaviour in Scarabaeinae beetles. Cambridge University Press.
Holometabola	Coleoptera	Scarabaeidae	Cephalodesmius_laticollis	B	Monteith GB, Storey RI. 1981. the biology of Cephalodesmius, a genus of dung beetles which synthesizes "dung" from plant material (Coleoptera: Scarabaeidae: Scarabaeinae). Memoirs of the Queensland Museum 20:253-277.
Holometabola	Diptera	Tephritidae	Chaetorellia_acrolophi	N	Weeden CR, Shelton AM, Li Y, Hoffmann MP. 2006. Biological Control: a guide to natural enemies in North America. URL=http://www.nysaes.cornell.edu/ent/biocontrol/.
Holometabola	Lepidoptera	Geometridae	Chiasmia_clathrata	N	Hinton AE. 1981. Biology of insect eggs. Volume 1. Pergamon Press.
Holometabola	Coleoptera	Coccinellidae	Chilocorus_nigritus	N	Ahmad, R. (1970). Studies in West Pakistan on the biology of one Nitidulid species and two Coccinellid species (Coleoptera) that attack scale insects (Hom., Coccoidea). Bulletin of Entomological Research, 60(01), 5-16
Holometabola	Coleoptera	Coccinellidae	Chilocorus_stigma	N	Weeden CR, Shelton AM, Li Y, Hoffmann MP. 2006. Biological Control: a guide to natural enemies in North America. URL=http://www.nysaes.cornell.edu/ent/biocontrol/.
Holometabola	Diptera	Chironomidae	Chironomus_plumosus	N	Hinton AE. 1981. Biology of insect eggs. Volume 1. Pergamon Press.
Holometabola	Diptera	Chironomidae	Chironomus_tentans	N	Hinton AE. 1981. Biology of insect eggs. Volume 1. Pergamon Press.
Holometabola	Diptera	Calliphoridae	Chrysomya_bezziana	N	Hinton AE. 1981. Biology of insect eggs. Volume 1. Pergamon Press.
Holometabola	Neuroptera	Chrysopidae	Chrysopa_madestes	N	Mehra, B. P. (1966). Biology of Chrysopa lacciperda Kimmins. J. Bombay Nat. Hist. Soc, 63, 215-219.
Holometabola	Neuroptera	Chrysopidae	Chrysopa_oculata	N	Burke, H. R., & Martin, D. F. (1956). The biology of three chrysopid predators of the cotton aphid. Journal of Economic Entomology, 49(5), 698-700.
Holometabola	Neuroptera	Chrysopidae	Chrysopa_rufilabris	N	Burke, H. R., & Martin, D. F. (1956). The biology of three chrysopid predators of the cotton aphid. Journal of Economic Entomology, 49(5), 698-700.
Holometabola	Coleoptera	Scarabaeidae	Circellium_bacchus	F	Duncan FD, Byrne MJ. 2005. The role of the mesothoracic spiracles in respiration in flighted and flightless dung beetles. Journal of Experimental Biology 208:907-914.
Holometabola	Coleoptera	Coccinellidae	Coccinella_septempunctata	N	Sundby, R. A. (1968). Some factors influencing the reproduction and longevity of Coccinella septempunctata Linnaeus [Coleoptera: Coccinellidae]. Entomophaga, 13(3), 197-202.
Holometabola	Coleoptera	Scarabaeidae	Copris_hispanus	B	Hinton AE. 1981. Biology of insect eggs. Volume 1. Pergamon Press.
Holometabola	Coleoptera	Scarabaeidae	Copris_lunaris	B	Hinton AE. 1981. Biology of insect eggs. Volume 1. Pergamon Press.
Holometabola	Coleoptera	Scarabaeidae	Copris_minutus	B	Hinton AE. 1981. Biology of insect eggs. Volume 1. Pergamon Press.
Holometabola	Coleoptera	Scarabaeidae	Copris_tullius	B	Hinton AE. 1981. Biology of insect eggs. Volume 1. Pergamon Press.
Holometabola	Coleoptera	Buprestidae	Coraebus_rubi	N	Cameron, E. (1935). A study of the natural control of ragwort (Senecio jacobaea L.). The Journal of Ecology, 265-322.
Holometabola	Lepidoptera	Pyralidae	Corcyra_cephalonica	N	Hinton AE. 1981. Biology of insect eggs. Volume 1. Pergamon Press.
Holometabola	Diptera	Chironomidae	Corynoneura_scutellata	N	Hinton AE. 1981. Biology of insect eggs. Volume 1. Pergamon Press.
Holometabola	Lepidoptera	Cossidae	Cossus_cossus	N	Hinton AE. 1981. Biology of insect eggs. Volume 1. Pergamon Press.
Holometabola	Hymenoptera	Braconidae	Cotesia_glomerata	N	Weeden CR, Shelton AM, Li Y, Hoffmann MP. 2006. Biological Control: a guide to natural enemies in North America. URL=http://www.nysaes.cornell.edu/ent/biocontrol/.
Holometabola	Diptera	Chironomidae	Cricotopus_trifasciatus	N	Hinton AE. 1981. Biology of insect eggs. Volume 1. Pergamon Press.
Holometabola	Lepidoptera	Pyralidae	Cryptoblabes_gnidiella	N	Hinton AE. 1981. Biology of insect eggs. Volume 1. Pergamon Press.
Holometabola	Coleoptera	Curculionidae	Cyphocleonus_achates	N	Weeden CR, Shelton AM, Li Y, Hoffmann MP. 2006. Biological Control: a guide to natural enemies in North America. URL=http://www.nysaes.cornell.edu/ent/biocontrol/.
Holometabola	Diptera	Muscidae	Delia_antiqua	N	Hinton AE. 1981. Biology of insect eggs. Volume 1. Pergamon Press.
Holometabola	Coleoptera	Dermestidae	Dermestes_frischi	N	Küthe, H. W. (1972). Autoradiographic studies on protein synthesis during early development of Dermestes frischi (coleoptera). Zeitschrift für Naturforschung. Teil B. Anorganische Chemie, organische Chemie, Biochemie, Biophysik, Biologie, 27(2), 193.
Holometabola	Coleoptera	Dermestidae	Dermestes_lardarius	N	Kreyenberg, J. (1929). Experimentell‐biologische Untersuchungen über Dermestes lardarius L. und Dermestes vulpinus F. Zeitschrift für Angewandte Entomologie, 14(1), 140-188.
Holometabola	Hymenoptera	Ichneumonidae	Diadegma_insulare	N	Weeden CR, Shelton AM, Li Y, Hoffmann MP. 2006. Biological Control: a guide to natural enemies in North America. URL=http://www.nysaes.cornell.edu/ent/biocontrol/.
Holometabola	Hymenoptera	Pergidae	Dielocerus_diasi	F	Boraschi, D., Peruquetti, R. C., & Del Lama, M. A. (2005). Biology, social behavior and sex-allocation of Digelasinus diversipes (Kirby, 1882)(Hymenoptera, Argidae). Revista Brasileira de Entomologia, 49(2), 253-263.
Holometabola	Hymenoptera	Pergidae	Digelasinus_diversipes	F	Boraschi, D., Peruquetti, R. C., & Del Lama, M. A. (2005). Biology, social behavior and sex-allocation of Digelasinus diversipes (Kirby, 1882)(Hymenoptera, Argidae). Revista Brasileira de Entomologia, 49(2), 253-263.
Holometabola	Hymenoptera	Cynipidae	Diplolepis_rosae	N	Vårdal H, Sahlén G, Ronquist F. 2003. Morphology and evolution of the cynipoid egg (Hymenoptera). Zoological Journal of the Linnean Society 139:247-260.
Holometabola	Coleoptera	Drilidae	Drilus_flavescens	N	Crawshay, L. R. (1903). II. On the Life History of Drilus flavescens, Rossi. Transactions of the Royal Entomological Society of London, 51(1), 39-51.
Holometabola	Trichoptera	Limnephilidae	Drusus_annulatus	N	Hinton AE. 1981. Biology of insect eggs. Volume 1. Pergamon Press.
Holometabola	Coleoptera	Dytiscidae	Dytiscus_marginalis	N	Blunck, H. (1912). Beitrag zu der Kenntnis der Morphologie und Physiologie der Haftscheiben von Dytiscus marginalis L. Zeitschrift für wissenschaftliche Zoologie, 100, 459-492.
Holometabola	Lepidoptera	Pyralidae	Ectomyelois_ceratoniae	N	Hinton AE. 1981. Biology of insect eggs. Volume 1. Pergamon Press.
Holometabola	Lepidoptera	Tortricidae	Enarmonia_formosana	N	Hinton AE. 1981. Biology of insect eggs. Volume 1. Pergamon Press.
Holometabola	Coleoptera	Coccinellidae	Epilachna_chrysomelina	N	El-Khidir, E. (1969). contribution to the biology of Epilachna chrysomelina F., the melon lady-bird beetle in the Sudan (Coleoptera, Coccinellidae). Sudan Agr J.
Holometabola	Diptera	Muscidae	Erioischia_brassicae	N	Hinton AE. 1981. Biology of insect eggs. Volume 1. Pergamon Press.
Holometabola	Diptera	Tipulidae	Erioptera_lutea	N	Hinton AE. 1981. Biology of insect eggs. Volume 1. Pergamon Press.
Holometabola	Lepidoptera	Pyralidae	Etiella_zinckenella	N	Hinton AE. 1981. Biology of insect eggs. Volume 1. Pergamon Press.
Holometabola	Lepidoptera	Lymantriidae	Euproctis_chrysorrhoea	N	Hinton AE. 1981. Biology of insect eggs. Volume 1. Pergamon Press.
Holometabola	Coleoptera	Scarabaeidae	Eurysternus_deplanatus	F	Huerta C, Halffter G, Halffter V, López R. 2003. Comparative analysis of reproductive and nesting behavior in several species of Eurysternus Dalman (Coleoptera: Scarabaeinae: Eurysternini). Acta Zool. Mex.(ns), 88:1-41.
Holometabola	Coleoptera	Scarabaeidae	Eurysternus_inflexus	F	Huerta C, Halffter G, Halffter V, López R. 2003. Comparative analysis of reproductive and nesting behavior in several species of Eurysternus Dalman (Coleoptera: Scarabaeinae: Eurysternini). Acta Zool. Mex.(ns), 88:1-41.
Holometabola	Coleoptera	Scarabaeidae	Eurysternus_magnus	F	Hinton AE. 1981. Biology of insect eggs. Volume 1. Pergamon Press.
Holometabola	Coleoptera	Scarabaeidae	Eurysternus_marmoreus	F	Huerta C, Halffter G, Halffter V, López R. 2003. Comparative analysis of reproductive and nesting behavior in several species of Eurysternus Dalman (Coleoptera: Scarabaeinae: Eurysternini). Acta Zool. Mex.(ns), 88:1-41.
Holometabola	Coleoptera	Scarabaeidae	Eurysternus_mexicanus	F	Halffter G. 1997. Subsocial behaviour in Scarabaeinae beetles. Cambridge University Press.
Holometabola	Coleoptera	Coccinellidae	Exochomus_flavipes	N	Geyer, J. W. C. (1947). A study of the biology and ecology of Exochomus flavipes Thunb.(Coccinellidae, Coleoptera). Part I.ÑEnt. Soc. Sthn. Afr, 9(2).
Holometabola	Hymenoptera	Figitidae	Figites_sp	N	Vårdal H, Sahlén G, Ronquist F. 2003. Morphology and evolution of the cynipoid egg (Hymenoptera). Zoological Journal of the Linnean Society 139:247-260.
Holometabola	Coleoptera	Chrysomelidae	Galerucella_calmariensis	N	Weeden CR, Shelton AM, Li Y, Hoffmann MP. 2006. Biological Control: a guide to natural enemies in North America. URL=http://www.nysaes.cornell.edu/ent/biocontrol/.
Holometabola	Coleoptera	Chrysomelidae	Galerucella_pusilla	N	Weeden CR, Shelton AM, Li Y, Hoffmann MP. 2006. Biological Control: a guide to natural enemies in North America. URL=http://www.nysaes.cornell.edu/ent/biocontrol/.
Holometabola	Coleoptera	Chrysomelidae	Gastrophysa_viridula	N	Schindek, R., & Hilker, M. (1996). Influence of larvae of Gastrophysa viridula on the distribution of conspecific adults in the field. Ecological entomology, 21(4), 370-376.
Holometabola	Coleoptera	Chrysomelidae	Gonioctena_americana	F	Kudo S, Hasegawa E (2004) Diversified reproductive strategies in Gonioctena (Chrysomelinae) leaf beetles. In: Jolivet PH, Santiago-Blay JA, Schmitt M (eds) New developments in the biology of Chrysomelidae. SPB Academic Publishing bv, The Hague, Netherlands, pp 727Ð738
Holometabola	Coleoptera	Chrysomelidae	Gonioctena_japonica	F	Kudo S, Hasegawa E (2004) Diversified reproductive strategies in Gonioctena (Chrysomelinae) leaf beetles. In: Jolivet PH, Santiago-Blay JA, Schmitt M (eds) New developments in the biology of Chrysomelidae. SPB Academic Publishing bv, The Hague, Netherlands, pp 727Ð738
Holometabola	Coleoptera	Chrysomelidae	Gonioctena_nigroplagiata	F	Kudo S, Hasegawa E (2004) Diversified reproductive strategies in Gonioctena (Chrysomelinae) leaf beetles. In: Jolivet PH, Santiago-Blay JA, Schmitt M (eds) New developments in the biology of Chrysomelidae. SPB Academic Publishing bv, The Hague, Netherlands, pp 727Ð738
Holometabola	Coleoptera	Chrysomelidae	Gonioctena_olivacea	F	Kudo S, Hasegawa E (2004) Diversified reproductive strategies in Gonioctena (Chrysomelinae) leaf beetles. In: Jolivet PH, Santiago-Blay JA, Schmitt M (eds) New developments in the biology of Chrysomelidae. SPB Academic Publishing bv, The Hague, Netherlands, pp 727Ð738
Holometabola	Coleoptera	Chrysomelidae	Gonioctena_rubripennis	F	Kudo S, Hasegawa E (2004) Diversified reproductive strategies in Gonioctena (Chrysomelinae) leaf beetles. In: Jolivet PH, Santiago-Blay JA, Schmitt M (eds) New developments in the biology of Chrysomelidae. SPB Academic Publishing bv, The Hague, Netherlands, pp 727Ð738
Holometabola	Coleoptera	Chrysomelidae	Gonioctena_springlovae	F	Kudo S, Hasegawa E (2004) Diversified reproductive strategies in Gonioctena (Chrysomelinae) leaf beetles. In: Jolivet PH, Santiago-Blay JA, Schmitt M (eds) New developments in the biology of Chrysomelidae. SPB Academic Publishing bv, The Hague, Netherlands, pp 727Ð738
Holometabola	Coleoptera	Curculionidae	Gymnetron_antirrhini	N	Weeden CR, Shelton AM, Li Y, Hoffmann MP. 2006. Biological Control: a guide to natural enemies in North America. URL=http://www.nysaes.cornell.edu/ent/biocontrol/.
Holometabola	Coleoptera	Curculionidae	Gymnetron_netum	N	Weeden CR, Shelton AM, Li Y, Hoffmann MP. 2006. Biological Control: a guide to natural enemies in North America. URL=http://www.nysaes.cornell.edu/ent/biocontrol/.
Holometabola	Coleoptera	Coccinellidae	Harmonia_axyridis	N	Weeden CR, Shelton AM, Li Y, Hoffmann MP. 2006. Biological Control: a guide to natural enemies in North America. URL=http://www.nysaes.cornell.edu/ent/biocontrol/.
Holometabola	Lepidoptera	Noctuidae	Heliothis_armigera	N	Hinton AE. 1981. Biology of insect eggs. Volume 1. Pergamon Press.
Holometabola	Coleoptera	Hydrophilidae	Helochares_lividus	F	Hinton AE. 1981. Biology of insect eggs. Volume 1. Pergamon Press.
Holometabola	Lepidoptera	Hepialidae	Hepialus_humuli	N	Hinton AE. 1981. Biology of insect eggs. Volume 1. Pergamon Press.
Holometabola	Hymenoptera	Tenthredinidae	Hoplocampa_crataegi	N	Hinton AE. 1981. Biology of insect eggs. Volume 1. Pergamon Press.
Holometabola	Coleoptera	Cerambycidae	Hoplocerambyx_spinicornis	N	Beeson, C. F. C., & Bhatia, B. M. (1939). On the Biology of the Cerambycidae (Coleopt.). Indian Forest Records (Entomology), 5(1).
Holometabola	Coleoptera	Hybosoridae	Hybosorus_illigeri	N	Grebennikov VY, Ballerio A, Ocampo FC, Scholtz CH. 2004. Larvae of Ceratocanthidae and Hybosoridae (Coleoptera: Scarabaeoidea): study of morphology, phylogenetic analysis and evidence of paraphyly of Hybosoridae. Systematic Entomology 29:524-543.
Holometabola	Coleoptera	Curculionidae	Hylobius_transversovittatus	N	Weeden CR, Shelton AM, Li Y, Hoffmann MP. 2006. Biological Control: a guide to natural enemies in North America. URL=http://www.nysaes.cornell.edu/ent/biocontrol/.
Holometabola	Coleoptera	Curculionidae	Hypera_nigrirostris	N	Sechriest, R. E., & Treece, R. E. (1963). biology of the lesser clover leaf weevil Hypera nigrirostris (Fab.)(Coleoptera: Curculionidae) in Ohio.
Holometabola	Coleoptera	Scolytidae	Ips_pini	B	Hinton AE. 1981. Biology of insect eggs. Volume 1. Pergamon Press.
Holometabola	Coleoptera	Scolytidae	Ips_typographus	B	Hinton AE. 1981. Biology of insect eggs. Volume 1. Pergamon Press.
Holometabola	Coleoptera	Chrysomelidae	Labidomera_suturella	F	Choe JC. 1989. Maternal care in Labidomera suturella Chevrolat (Coleoptera: Chrysomelidae: Chrysomelinae) from Costa Rica. Psyche 96:63-67.
Holometabola	Coleoptera	Lampyridae	Lamprophorus_tenebrosus	N	Balduf, W. V. 1935. The bionomics of entomophagous Coleoptera. John S. Swift, St. Louis
Holometabola	Coleoptera	Derodontidae	Laricobius_erichsonii	N	Franz, J. M. (1958). Studies on Laricobius erichsonii Rosenh. (Coleoptera: Derodontidae), a predator on Chermesids. Entomophaga, 3(2), 165-196.
Holometabola	Coleoptera	Carabidae	Lebia_grandis	N	Weeden CR, Shelton AM, Li Y, Hoffmann MP. 2006. Biological Control: a guide to natural enemies in North America. URL=http://www.nysaes.cornell.edu/ent/biocontrol/.
Holometabola	Coleoptera	Coccinellidae	Leis_conformis	N	Balduf, W. V. 1935. The bionomics of entomophagous Coleoptera. John S. Swift, St. Louis
Holometabola	Coleoptera	Chrysomelidae	Leptinotarsa_decemlineata	N	Selman, B. J. (1994). Eggs and oviposition in chrysomelid beetles. In Novel aspects of the biology of Chrysomelidae (pp. 69-74). Springer Netherlands.
Holometabola	Trichoptera	Limnephilidae	Limnephilus_flavicornis	N	Hinton AE. 1981. Biology of insect eggs. Volume 1. Pergamon Press.
Holometabola	Trichoptera	Limnephilidae	Limnephilus_lunatus	N	Hinton AE. 1981. Biology of insect eggs. Volume 1. Pergamon Press.
Holometabola	Diptera	Calliphoridae	Lucilia_sericata	N	Hinton AE. 1981. Biology of insect eggs. Volume 1. Pergamon Press.
Holometabola	Coleoptera	Lyctidae	Lyctus_brunneus	N	Parkin, E. A. (1934). Observations on the biology of the Lyctus powder-post beetles, with special reference to oviposition and the egg. Annals of Applied Biology, 21(3), 495-518.
Holometabola	Coleoptera	Lyctidae	Lyctus_linearis	N	Kojima, T. (1932). Beiträge zur Kenntnis von Lyctus linearis Goeze. Zeitschrift für Angewandte Entomologie, 19(3), 325-356.
Holometabola	Lepidoptera	Lymantriidae	Lymantria_dispar	N	Hinton AE. 1981. Biology of insect eggs. Volume 1. Pergamon Press.
Holometabola	Coleoptera	Rhipiceridae	Macrosiagon_tricuspidata	N	Balduf, W. V. 1935. The bionomics of entomophagous Coleoptera. John S. Swift, St. Louis
Holometabola	Lepidoptera	Pyralidae	Margaronia_unionalis	N	Hinton AE. 1981. Biology of insect eggs. Volume 1. Pergamon Press.
Holometabola	Coleoptera	Curculionidae	Mecinus_janthinus	N	Weeden CR, Shelton AM, Li Y, Hoffmann MP. 2006. Biological Control: a guide to natural enemies in North America. URL=http://www.nysaes.cornell.edu/ent/biocontrol/.
Holometabola	Hymenoptera	Halictidae	Megalopta_genalis	F	Smith AR, Wcislo WT, O'Donnell S. 2003. Assured fitness returns favor sociality in a mass-provisioning sweat bee Megalopta genalis (Hymenoptera: Halictidae). Behavioral Ecology and Sociobiology 54:14-21.
Holometabola	Coleoptera	Elateridae	Melanotus_longulus	N	Stone, M. W., & Howland, A. F. (1944). Life history of the wireworm Melanotus longulus (Lec.) in southern California (No. 858). US Dept. of Agriculture.
Holometabola	Coleoptera	Scarabaeidae	Melolontha_melolontha	N	Wiesmann, R., & Gasser, R. (1950). Five Years' Experience in the Control of M. melolontha and Observations on its Ecology. Zeitschrift fur Pflanzenkrankheiten, Pflanzenpathologie und Pflanzenschutz, 51(pt. 1-2), 17-37.
Holometabola	Coleoptera	Carabidae	Mormolyce_phyllodes	N	Hinton AE. 1981. Biology of insect eggs. Volume 1. Pergamon Press.
Holometabola	Diptera	Muscidae	Musca_domestica	N	Hinton AE. 1981. Biology of insect eggs. Volume 1. Pergamon Press.
Holometabola	Coleoptera	Scolytidae	Myelophilus_piniperda	B	Hinton AE. 1981. Biology of insect eggs. Volume 1. Pergamon Press.
Holometabola	Trichoptera	Leptoceridae	Mystacides_longicornis	N	Hinton AE. 1981. Biology of insect eggs. Volume 1. Pergamon Press.
Holometabola	Coleoptera	Cleridae	Necrobia_rufipes	N	Simmons, P. (1925). The Ham Beetle, Necrobia Rufipes De Geer. Govern. Print. Office.
Holometabola	Coleoptera	Curculionidae	Neochetina_bruchi	N	Weeden CR, Shelton AM, Li Y, Hoffmann MP. 2006. Biological Control: a guide to natural enemies in North America. URL=http://www.nysaes.cornell.edu/ent/biocontrol/.
Holometabola	Coleoptera	Curculionidae	Neochetina_eichhorniae	N	Weeden CR, Shelton AM, Li Y, Hoffmann MP. 2006. Biological Control: a guide to natural enemies in North America. URL=http://www.nysaes.cornell.edu/ent/biocontrol/.
Holometabola	Coleoptera	Silphidae	Nicrophorus_defodiens	B	Wilson, D. S., & Fudge, J. (1984). Burying beetles: intraspecific interactions and reproductive success in the field. Ecological Entomology, 9(2), 195-203.
Holometabola	Coleoptera	Silphidae	Nicrophorus_humator	B	Hinton AE. 1981. Biology of insect eggs. Volume 1. Pergamon Press.
Holometabola	Coleoptera	Silphidae	Nicrophorus_interruptus	B	Hinton AE. 1981. Biology of insect eggs. Volume 1. Pergamon Press.
Holometabola	Coleoptera	Silphidae	Nicrophorus_investigator	B	Wilson, D. S., & Fudge, J. (1984). Burying beetles: intraspecific interactions and reproductive success in the field. Ecological Entomology, 9(2), 195-203.
Holometabola	Coleoptera	Silphidae	Nicrophorus_orbicollis	B	Hinton AE. 1981. Biology of insect eggs. Volume 1. Pergamon Press.
Holometabola	Coleoptera	Silphidae	Nicrophorus_vespillo	B	Hinton AE. 1981. Biology of insect eggs. Volume 1. Pergamon Press.
Holometabola	Coleoptera	Silphidae	Nicrophorus_vespilloides	B	Wilson, D. S., & Fudge, J. (1984). Burying beetles: intraspecific interactions and reproductive success in the field. Ecological Entomology, 9(2), 195-203.
Holometabola	Lepidoptera	Pyralidae	Nomophila_noctuella	N	Hinton AE. 1981. Biology of insect eggs. Volume 1. Pergamon Press.
Holometabola	Coleoptera	Chrysomelidae	Omaspides_pallidipennis	F	Hinton AE. 1981. Biology of insect eggs. Volume 1. Pergamon Press.
Holometabola	Coleoptera	Scarabaeidae	Onitis_belial	F	Klemperer HG. 1982. Nest construction and larval behaviour of Onitis belial and Onitis ion (Coleoptera, Scarabaeidae). Ecological Entomology 7:291-297.
Holometabola	Coleoptera	Scarabaeidae	Onitis_ion	F	Klemperer HG. 1982. Nest construction and larval behaviour of Onitis belial and Onitis ion (Coleoptera, Scarabaeidae). Ecological Entomology 7:291-297.
Holometabola	Coleoptera	Curculionidae	Oxyops_vitiosa	N	Weeden CR, Shelton AM, Li Y, Hoffmann MP. 2006. Biological Control: a guide to natural enemies in North America. URL=http://www.nysaes.cornell.edu/ent/biocontrol/.
Holometabola	Lepidoptera	Tortricidae	Pammene_juliana	N	Hinton AE. 1981. Biology of insect eggs. Volume 1. Pergamon Press.
Holometabola	Lepidoptera	Tortricidae	Pandemis_ribeana	N	Hinton AE. 1981. Biology of insect eggs. Volume 1. Pergamon Press.
Holometabola	Coleoptera	Tenebrionidae	Parastizopus_armaticeps	B	Rasa OAE, Bisch S, Teichner T. 1998. Female mate choice in a subsocial beetle: male phenotype correlates with helping potential and offspring survival. Animal Behaviour 56:1213-1220.
Holometabola	Coleoptera	Passalidae	Passalus_interstitialis	B	Hinton AE. 1981. Biology of insect eggs. Volume 1. Pergamon Press.
Holometabola	Hymenoptera	Pergidae	Perga_affinis	F	Hinton AE. 1981. Biology of insect eggs. Volume 1. Pergamon Press.
Holometabola	Hymenoptera	Pergidae	Perga_lewisi	F	Malyshev, S. I. (1968). Genesis of the Hymenoptera. In Genesis of the Hymenoptera and the phases of their evolution (pp. 3-9). Springer US.
Holometabola	Hymenoptera	Cynipidae	Periclistus_brandtii	N	Vårdal H, Sahlén G, Ronquist F. 2003. Morphology and evolution of the cynipoid egg (Hymenoptera). Zoological Journal of the Linnean Society 139:247-260.
Holometabola	Hymenoptera	Figitidae	Phaenoglyphis_viliosa	N	Vårdal H, Sahlén G, Ronquist F. 2003. Morphology and evolution of the cynipoid egg (Hymenoptera). Zoological Journal of the Linnean Society 139:247-260.
Holometabola	Lepidoptera	Notodontidae	Phalera_bucephala	N	Hinton AE. 1981. Biology of insect eggs. Volume 1. Pergamon Press.
Holometabola	Coleoptera	Scarabaeidae	Phanaeus_daphnis	F	Hinton AE. 1981. Biology of insect eggs. Volume 1. Pergamon Press.
Holometabola	Hymenoptera	Sphecidae	Philanthus_triangulum	F	Strohm E, Marliani A. 2002. The cost of parental care: prey hunting in a digger wasp. Behavioral Ecology 13:52-58.
Holometabola	Hymenoptera	Braconidae	Pholetesor_ornigis	N	Weeden CR, Shelton AM, Li Y, Hoffmann MP. 2006. Biological Control: a guide to natural enemies in North America. URL=http://www.nysaes.cornell.edu/ent/biocontrol/.
Holometabola	Coleoptera	Silphidae	Phosphuga_atrata	N	Balduf, W. V. 1935. The bionomics of entomophagous Coleoptera. John S. Swift, St. Louis
Holometabola	Coleoptera	Chrysomelidae	Phytodecta_rufipes	F	Hinton AE. 1981. Biology of insect eggs. Volume 1. Pergamon Press.
Holometabola	Coleoptera	Chrysomelidae	Phytodecta_viminalis	F	Hinton AE. 1981. Biology of insect eggs. Volume 1. Pergamon Press.
Holometabola	Coleoptera	Curculionidae	Phytonomus_meles	N	Titus, E. G. (1911). The genera Hypera and Phytonomus in America, north of Mexico. Annals of the Entomological Society of America, 4(4), 383-493.
Holometabola	Lepidoptera	Pieridae	Pieris_napi	N	Karlsson B. 1998. Nuptial gifts, resource budgets and reproductive output in a polyandrous butterfly. Ecology 79:2931-2940.
Holometabola	Lepidoptera	Pieridae	Pieris_rapae	N	Hinton AE. 1981. Biology of insect eggs. Volume 1. Pergamon Press.
Holometabola	Lepidoptera	Pyralidae	Plodia_interpunctella	N	Hinton AE. 1981. Biology of insect eggs. Volume 1. Pergamon Press.
Holometabola	Coleoptera	Curculionidae	Polydrusus_mollis	F	Hinton AE. 1981. Biology of insect eggs. Volume 1. Pergamon Press.
Holometabola	Coleoptera	Passalidae	Popilius_disjunctus	B	Krause, J. B., & Ryan, M. T. (1953). The stages of development in the embryology of the horned passalus beetle, Popilius disjunctus Illiger. Annals of the Entomological Society of America, 46(1), 1-20.
Holometabola	Coleoptera	Cerambycidae	Prionus_californicus	N	Maki, E. C., Millar, J. G., Rodstein, J., Hanks, L. M., & Barbour, J. D. (2011). Evaluation of mass trapping and mating disruption for managing Prionus californicus (Coleoptera: Cerambycidae) in hop production yards. Journal of economic entomology, 104(3), 933-938.
Holometabola	Hymenoptera	Bethylidae	Pristocera_rufa	F	Baker, G. L. (1976). The biology of Pristocera rufa Kieffer (Hymenoptera: Bethylidae), a parasite of Pantorhytes szentvanyi Marshall (Coleoptera: Curculionidae) in Papua New Guinea. Journal of the Australian Entomological Society, 15, 153-160.
Holometabola	Hymenoptera	Bethylidae	Prosierola_bicarinata	F	Doutt, R. L. (1973). Maternal care of immature progeny by parasitoids. Annals of the Entomological Society of America, 66(2), 486-487.
Holometabola	Coleoptera	Carabidae	Pterostichus_multipunctatus	N	Hinton AE. 1981. Biology of insect eggs. Volume 1. Pergamon Press.
Holometabola	Coleoptera	Ptinidae	Ptinus_fur	N	Howe, R. W., & Burges, H. D. (1951). Studies on Beetles of the Family Ptinidae. VI.—The Biology of Ptinus fur (L.) and P. sexpunctatus Panzer. Bulletin of Entomological Research, 42(03), 499-511.
Holometabola	Coleoptera	Ptinidae	Ptinus_sexpunctatus	N	Howe, R. W., & Burges, H. D. (1951). Studies on Beetles of the Family Ptinidae. VI.—The Biology of Ptinus fur (L.) and P. sexpunctatus Panzer. Bulletin of Entomological Research, 42(03), 499-511.
Holometabola	Diptera	Tephritidae	Rhagoletis_juglandis	N	Nufio CR, Papaj DR, Alonso-Pimentel H. 2000. Host utilization by the walnut fly, Rhagoletis juglandis (Diptera: Tephritidae). Environmental Entomology 93:994-1001.
Holometabola	Diptera	Syrphidae	Rhingia_campestris	N	Hinton AE. 1981. Biology of insect eggs. Volume 1. Pergamon Press.
Holometabola	Coleoptera	Curculionidae	Rhinocyllus_conicus	N	Weeden CR, Shelton AM, Li Y, Hoffmann MP. 2006. Biological Control: a guide to natural enemies in North America. URL=http://www.nysaes.cornell.edu/ent/biocontrol/.
Holometabola	Coleoptera	Curculionidae	Rhynchites_auratus	N	Hinton AE. 1981. Biology of insect eggs. Volume 1. Pergamon Press.
Holometabola	Coleoptera	Scarabaeidae	Scarabaeus_cicatricosus	F	Verdú JR, Díaz A, Galante E. 2004. Thermoregulatory strategies in two closely related sympatric Scarabaeus species (Coleoptera: Scarabaeinae). Physiological Entomology 29:32-38.
Holometabola	Coleoptera	Scarabaeidae	Scarabaeus_sacer	F	Verdú JR, Díaz A, Galante E. 2004. Thermoregulatory strategies in two closely related sympatric Scarabaeus species (Coleoptera: Scarabaeinae). Physiological Entomology 29:32-38.
Holometabola	Coleoptera	Scarabaeidae	Scarabaeus_semipunctatus	F	Hinton AE. 1981. Biology of insect eggs. Volume 1. Pergamon Press.
Holometabola	Hymenoptera	Sphecidae	Sceliphron_assimile	F	Freeman BE. 1973. Preliminary studies on the population dynamics of Sceliphron assimile Dahlbom (Hymenoptera: Sphecidae) in Jamaica. Journal of Animal Ecology 42:173-182.
Holometabola	Hymenoptera	Sphecidae	Sceliphron_laetum	F	Chew P. 2005. Mud-dauber wasp -Sceliphron laetum. URL=www.geocities.com/brisbane_ wasps/SPHECIDAE.htm.
Holometabola	Coleoptera	Scolytidae	Scolytus_rugulosus	F	Hinton AE. 1981. Biology of insect eggs. Volume 1. Pergamon Press.
Holometabola	Diptera	Sciomyzidae	Sepedon_sphegea	N	Hinton AE. 1981. Biology of insect eggs. Volume 1. Pergamon Press.
Holometabola	Megaloptera	Sialidae	Sialis_lutaria	N	Brooker, M. P. 1979. The life cycle and growth of Sialis lutaria L. (Megaloptera) in a drainage channel under different methods of plant management. Ecol. Entomol 4:111–117.
Holometabola	Diptera	Simuliidae	Simulium_spp	N	Hinton AE. 1981. Biology of insect eggs. Volume 1. Pergamon Press.
Holometabola	Coleoptera	Spercheidae	Spercheus_emarginatus	F	Hinton AE. 1981. Biology of insect eggs. Volume 1. Pergamon Press.
Holometabola	Lepidoptera	Tortricidae	Spilonota_ocellana	N	Hinton AE. 1981. Biology of insect eggs. Volume 1. Pergamon Press.
Holometabola	Diptera	Cecidomyiidae	Spurgia_esulae	N	Helling C. 2006. Spurgia esulae - Leafy spurge gall tip midge. URL=http://mtwow.org/Spurgia-esula.htm.
Holometabola	Coleoptera	Coccinellidae	Stethorus_punctum	N	Weeden CR, Shelton AM, Li Y, Hoffmann MP. 2006. Biological Control: a guide to natural enemies in North America. URL=http://www.nysaes.cornell.edu/ent/biocontrol/.
Holometabola	Lepidoptera	Lymantriidae	Stilpnotia_salicis	N	Hinton AE. 1981. Biology of insect eggs. Volume 1. Pergamon Press.
Holometabola	Diptera	Muscidae	Stomoxys_calcitrans	N	Hinton AE. 1981. Biology of insect eggs. Volume 1. Pergamon Press.
Holometabola	Coleoptera	Scarabaeidae	Sulcophanaeus_carnifex	F	Klemperer HG. 1983. The evolution of parental care in Scarabaeinae (Coleopterea: Scarabaeidae): an experimental approach. Ecological Entomology 8:49-59.
Holometabola	Neuroptera	Sympherobiidae	Sympherobius_amicus	N	Balduf, W. V. 1939. The Bionomics of Entomophagous Insects. Part II St. Louis: Swift. 384 pp
Holometabola	Hymenoptera	Cynipidae	Synergus_albipes	N	Vårdal H, Sahlén G, Ronquist F. 2003. Morphology and evolution of the cynipoid egg (Hymenoptera). Zoological Journal of the Linnean Society 139:247-260.
Holometabola	Diptera	Tabanidae	Tabanus_macer	N	Hinton AE. 1981. Biology of insect eggs. Volume 1. Pergamon Press.
Holometabola	Diptera	Tabanidae	Tabanus_rubidus	N	Hinton AE. 1981. Biology of insect eggs. Volume 1. Pergamon Press.
Holometabola	Coleoptera	Staphylinidae	Tachyporus_hypnorum	N	Kyneb, A., & Toft, S. (2006). Effects of maternal diet quality on offspring performance in the rove beetle Tachyporus hypnorum. Ecological Entomology, 31(4), 322-330.
Holometabola	Coleoptera	Tenebrionidae	Tenebrio_molitor	N	Cotton, R. T. (1927). Notes on the biology of the meal worms, Tenebrio molitor Linne and T. obscurus Fab. Annals of the Entomological Society of America, 20(1), 81-86.
Holometabola	Coleoptera	Tenebrionidae	Tenebrio_obscurus	N	Cotton, R. T. (1927). Notes on the biology of the meal worms, Tenebrio molitor Linne and T. obscurus Fab. Annals of the Entomological Society of America, 20(1), 81-86.
Holometabola	Coleoptera	Trogositidae	Tenebroides_mauritanicus	N	Cotton, R. T. (1923). Notes on the biology of the cadelle Tenebroides mauritanicus Linne. Journal of Agricultural Research, 26(2), 61-68.
Holometabola	Diptera	Tephritidae	Terellia_virens	N	Weeden CR, Shelton AM, Li Y, Hoffmann MP. 2006. Biological Control: a guide to natural enemies in North America. URL=http://www.nysaes.cornell.edu/ent/biocontrol/.
Holometabola	Hymenoptera	Pergidae	Thermos_olfersii	F	Boraschi, D., Peruquetti, R. C., & Del Lama, M. A. (2005). Biology, social behavior and sex-allocation of Digelasinus diversipes (Kirby, 1882)(Hymenoptera, Argidae). Revista Brasileira de Entomologia, 49(2), 253-263.
Holometabola	Lepidoptera	Tineidae	Tineola_bisselliella	N	Hinton AE. 1981. Biology of insect eggs. Volume 1. Pergamon Press.
Holometabola	Hymenoptera	Tiphiidae	Tiphia_popilliavora	N	Hinton AE. 1981. Biology of insect eggs. Volume 1. Pergamon Press.
Holometabola	Diptera	Tipulidae	Tipula_flavolineata	N	Hinton AE. 1981. Biology of insect eggs. Volume 1. Pergamon Press.
Holometabola	Coleoptera	Tenebrionidae	Tribolium_castaneum	N	Howe, R. W. (1962). The effects of temperature and humidity on the oviposition rate of Tribolium castaneum (Hbst.)(Coleoptera, Tenebrionidae). Bulletin of Entomological Research, 53(02), 301-310.
Holometabola	Hymenoptera	Tenthredinidae	Trichiocampus_viminalis	N	Hinton AE. 1981. Biology of insect eggs. Volume 1. Pergamon Press.
Holometabola	Hymenoptera	Trichogrammatidae	Trichogramma_evanescens	N	Hinton AE. 1981. Biology of insect eggs. Volume 1. Pergamon Press.
Holometabola	Coleoptera	Dermestidae	Trogoderma_granarium	N	Hadaway, A. B. (1956). The biology of the dermestid beetles, Trogoderma granarium Everts and Trogoderma versicolor (Creutz.). Bulletin of Entomological Research, 46(04), 781-796.
Holometabola	Coleoptera	Dermestidae	Trogoderma_versicolor	N	Norris, M. J. (1936). Experiments on some factors affecting fertility in Trogoderma versicolor Creutz.(Coleoptera, Dermestidae). Journal of Animal Ecology, 5(1), 19-22.
Holometabola	Hymenoptera	Sphecidae	Trypoxylon_palliditarse	F	Freeman BE. 1981. The dynamics in Trinidad of the sphecid wasp Trypoxylon palliditarse: a Thompsonian population?. Journal of Animal Ecology 50:563-572.
Holometabola	Hymenoptera	Sphecidae	Trypoxylon_politum	B	Brockmann, H. J., & Grafen, A. (1989). Mate conflict and male behaviour in a solitary wasp, Trypoxylon (Trypargilum) politum (Hymenoptera: Sphecidae). Animal Behaviour, 37, 232-255.
Holometabola	Hymenoptera	Sphecidae	Trypoxylon_tenoctitlan	B	Coville, R. E., & Coville, P. L. (1980). Nesting biology and male behavior of Trypoxylon (Trypargilum) tenoctitlan in Costa Rica (Hymenoptera: Sphecidae). Annals of the Entomological Society of America, 73(1), 110-119.
Holometabola	Coleoptera	Scarabaeidae	Typhaeus_typhoeus	F	Sowig, P. (1996). Duration and benefits of biparental brood care in the dung beetle Onthophagus vacca (Coleoptera: Scarabaeidae). Ecological Entomology, 21(1), 81-86.
Holometabola	Diptera	Tachinidae	Voria_ruralis	N	Hinton AE. 1981. Biology of insect eggs. Volume 1. Pergamon Press.
Holometabola	Hymenoptera	Cynipidae	Xestophanes_potentillae	N	Vårdal H, Sahlén G, Ronquist F. 2003. Morphology and evolution of the cynipoid egg (Hymenoptera). Zoological Journal of the Linnean Society 139:247-260.
Holometabola	Coleoptera	Scolytidae	Xyleborus_germanus	B	Hinton AE. 1981. Biology of insect eggs. Volume 1. Pergamon Press.
Holometabola	Lepidoptera	Cossidae	Zeuzera_pyrina	N	Hinton AE. 1981. Biology of insect eggs. Volume 1. Pergamon Press.
Holometabola	Coleoptera	Staphylinidae	Bledius_longulus	F	Hinton AE. 1981. Biology of insect eggs. Volume 1. Pergamon Press.
Holometabola	Coleoptera	Carabidae	Abax_ater	N	Löser S. 1969. Brutfürsorge und Brutpflege bei Laufkäfern der Gattung Abax. ZOOLOGISCHER ANZEIGER 33:322-326.
Holometabola	Coleoptera	Chrysomelidae	Eugenysa_columbiana	F	Chaboo, C. S. (2002). First report of immatures, genitalia and maternal care in Eugenysa columbiana (Boheman)(Coleoptera: Chrysomelidae: Cassidinae: Eugenysini). The Coleopterists Bulletin, 56(1), 50-67.
Holometabola	Coleoptera	Chrysomelidae	Gonioctena_sibirica	F	Kudo, S. I., Ishibashi, E., Makino, S. I. (1995). Reproductive and subsocial behaviour in the ovoviviparous leaf beetle Gonioctena sibirica (Coleoptera: Chrysomelidae). Ecological Entomology, 20(4), 367-373.
Holometabola	Coleoptera	Chrysomelidae	Stolas_thalassina	N	Hinton AE. 1981. Biology of insect eggs. Volume 1. Pergamon Press.
Holometabola	Coleoptera	Chrysomelidae	Acromis_spinifex	F	Hinton AE. 1981. Biology of insect eggs. Volume 1. Pergamon Press.
Holometabola	Coleoptera	Curculionidae	Byctiscus_spp	N	Hinton AE. 1981. Biology of insect eggs. Volume 1. Pergamon Press.
Holometabola	Coleoptera	Curculionidae	Deporaus_spp	N	Hinton AE. 1981. Biology of insect eggs. Volume 1. Pergamon Press.
Holometabola	Coleoptera	Curculionidae	Attelabus_spp	N	Hinton AE. 1981. Biology of insect eggs. Volume 1. Pergamon Press.
Holometabola	Coleoptera	Curculionidae	Apoderus_spp	N	Hinton AE. 1981. Biology of insect eggs. Volume 1. Pergamon Press.
Holometabola	Coleoptera	Curculionidae	Paroplapoderus_spp	N	Hinton AE. 1981. Biology of insect eggs. Volume 1. Pergamon Press.
Holometabola	Coleoptera	Curculionidae	Phymatapoderus_spp	N	Hinton AE. 1981. Biology of insect eggs. Volume 1. Pergamon Press.
Holometabola	Coleoptera	Heteroceridae	Heterocerus_flexuosus	F	Hinton AE. 1981. Biology of insect eggs. Volume 1. Pergamon Press.
Holometabola	Coleoptera	Hydrophilidae	Epimetopus_hintoni	N	Hinton AE. 1981. Biology of insect eggs. Volume 1. Pergamon Press.
Holometabola	Coleoptera	Hydrophilidae	Helochares_maculicollis	N	Hinton AE. 1981. Biology of insect eggs. Volume 1. Pergamon Press.
Holometabola	Coleoptera	Hydrophilidae	Epimetopus_obscurus	N	Hinton AE. 1981. Biology of insect eggs. Volume 1. Pergamon Press.
Holometabola	Coleoptera	Passalidae	Passalus_cornutus	B	Gray IE. 1946. Observations on the life history of the horned Passalus. American Midland Naturalist 35:728-746.
Holometabola	Coleoptera	Passalidae	Passalus_spp	B	Hinton AE. 1981. Biology of insect eggs. Volume 1. Pergamon Press.
Holometabola	Coleoptera	Passalidae	Paxillus_recticarinatus	B	Hinton AE. 1981. Biology of insect eggs. Volume 1. Pergamon Press.
Holometabola	Coleoptera	Platypodidae	Platypus_sp	B	Hinton AE. 1981. Biology of insect eggs. Volume 1. Pergamon Press.
Holometabola	Coleoptera	Platypodidae	Doliopygus_contradti	B	Hinton AE. 1981. Biology of insect eggs. Volume 1. Pergamon Press.
Holometabola	Coleoptera	Platypodidae	Crossotarsus_saundersi	B	Hinton AE. 1981. Biology of insect eggs. Volume 1. Pergamon Press.
Holometabola	Coleoptera	Platypodidae	Australoplatypus_incompertus	F	Kirkendall, L. R., Kent, D. S., & Raffa, K. F. (1997). Interactions among males, females and offspring in bark and ambrosia beetles: the significance of living in tunnels for the evolution of social behavior. In: Crespi BJ, Choe JC, eds. The evolution of social behavior in insects and arachnids, pp 181-215.
Holometabola	Coleoptera	Platypodidae	Platypus_severini	B	Hinton AE. 1981. Biology of insect eggs. Volume 1. Pergamon Press.
Holometabola	Coleoptera	Scarabaeidae	Bolbites_onitoides	F	WALSH, G. C., & Gandolfo, D. (1996). Nidification of thirteen common Argentine dung beetles (Scarabaeidae: Scarabaeinae). Annals of the Entomological Society of America, 89(4), 581-588.
Holometabola	Coleoptera	Scarabaeidae	Copris_incertus	B	Halffter G. 1997. Subsocial behaviour in Scarabaeinae beetles. Cambridge University Press.
Holometabola	Coleoptera	Scarabaeidae	Copris_arizonensis	B	Hinton AE. 1981. Biology of insect eggs. Volume 1. Pergamon Press.
Holometabola	Coleoptera	Scarabaeidae	Copris_armatus	B	Hinton AE. 1981. Biology of insect eggs. Volume 1. Pergamon Press.
Holometabola	Coleoptera	Scarabaeidae	Copris_fricator	B	Hinton AE. 1981. Biology of insect eggs. Volume 1. Pergamon Press.
Holometabola	Coleoptera	Scarabaeidae	Copris_lugubris	B	Hinton AE. 1981. Biology of insect eggs. Volume 1. Pergamon Press.
Holometabola	Coleoptera	Scarabaeidae	Copris_remotus	B	Hinton AE. 1981. Biology of insect eggs. Volume 1. Pergamon Press.
Holometabola	Coleoptera	Scarabaeidae	Dichotomius_anaglypticus	F	WALSH, G. C., & Gandolfo, D. (1996). Nidification of thirteen common Argentine dung beetles (Scarabaeidae: Scarabaeinae). Annals of the Entomological Society of America, 89(4), 581-588.
Holometabola	Coleoptera	Scarabaeidae	Dichotomius_haroldi	F	WALSH, G. C., & Gandolfo, D. (1996). Nidification of thirteen common Argentine dung beetles (Scarabaeidae: Scarabaeinae). Annals of the Entomological Society of America, 89(4), 581-588.
Holometabola	Coleoptera	Scarabaeidae	Dichotomius_micans	F	WALSH, G. C., & Gandolfo, D. (1996). Nidification of thirteen common Argentine dung beetles (Scarabaeidae: Scarabaeinae). Annals of the Entomological Society of America, 89(4), 581-588.
Holometabola	Coleoptera	Scarabaeidae	Dichotomius_semiaeneus	F	WALSH, G. C., & Gandolfo, D. (1996). Nidification of thirteen common Argentine dung beetles (Scarabaeidae: Scarabaeinae). Annals of the Entomological Society of America, 89(4), 581-588.
Holometabola	Coleoptera	Scarabaeidae	Gromphas_lacordairei	F	WALSH, G. C., & Gandolfo, D. (1996). Nidification of thirteen common Argentine dung beetles (Scarabaeidae: Scarabaeinae). Annals of the Entomological Society of America, 89(4), 581-588.
Holometabola	Coleoptera	Scarabaeidae	Ontherus_sulcator	F	WALSH, G. C., & Gandolfo, D. (1996). Nidification of thirteen common Argentine dung beetles (Scarabaeidae: Scarabaeinae). Annals of the Entomological Society of America, 89(4), 581-588.
Holometabola	Coleoptera	Scarabaeidae	Ontherus_appendiculatus	F	WALSH, G. C., & Gandolfo, D. (1996). Nidification of thirteen common Argentine dung beetles (Scarabaeidae: Scarabaeinae). Annals of the Entomological Society of America, 89(4), 581-588.
Holometabola	Coleoptera	Scarabaeidae	Onthophagus_hirculus	F	WALSH, G. C., & Gandolfo, D. (1996). Nidification of thirteen common Argentine dung beetles (Scarabaeidae: Scarabaeinae). Annals of the Entomological Society of America, 89(4), 581-588.
Holometabola	Coleoptera	Scarabaeidae	Onthophagus_vacca	F	WALSH, G. C., & Gandolfo, D. (1996). Nidification of thirteen common Argentine dung beetles (Scarabaeidae: Scarabaeinae). Annals of the Entomological Society of America, 89(4), 581-588.
Holometabola	Coleoptera	Scarabaeidae	Sulcophanaeus_batesi	F	WALSH, G. C., & Gandolfo, D. (1996). Nidification of thirteen common Argentine dung beetles (Scarabaeidae: Scarabaeinae). Annals of the Entomological Society of America, 89(4), 581-588.
Holometabola	Coleoptera	Scarabaeidae	Sulcophanaeus_menelas	F	WALSH, G. C., & Gandolfo, D. (1996). Nidification of thirteen common Argentine dung beetles (Scarabaeidae: Scarabaeinae). Annals of the Entomological Society of America, 89(4), 581-588.
Holometabola	Coleoptera	Scarabaeidae	Sulcophanaeus_imperator	F	WALSH, G. C., & Gandolfo, D. (1996). Nidification of thirteen common Argentine dung beetles (Scarabaeidae: Scarabaeinae). Annals of the Entomological Society of America, 89(4), 581-588.
Holometabola	Coleoptera	Scarabaeidae	Synapsis_tmolus	F	Hinton AE. 1981. Biology of insect eggs. Volume 1. Pergamon Press.
Holometabola	Coleoptera	Scarabaeidae	Catharsius_spp	F	Hinton AE. 1981. Biology of insect eggs. Volume 1. Pergamon Press.
Holometabola	Coleoptera	Scarabaeidae	Gromphas_spp	F	Hinton AE. 1981. Biology of insect eggs. Volume 1. Pergamon Press.
Holometabola	Coleoptera	Scarabaeidae	Phanaeus_spp	F	Hinton AE. 1981. Biology of insect eggs. Volume 1. Pergamon Press.
Holometabola	Coleoptera	Scarabaeidae	Deltochilum_spp	F	Hinton AE. 1981. Biology of insect eggs. Volume 1. Pergamon Press.
Holometabola	Coleoptera	Scarabaeidae	Bolbites_spp	F	Hinton AE. 1981. Biology of insect eggs. Volume 1. Pergamon Press.
Holometabola	Coleoptera	Scarabaeidae	Kheper_platynotus	F	Halffter G. 1997. Subsocial behaviour in Scarabaeinae beetles. Cambridge University Press.
Holometabola	Coleoptera	Scarabaeidae	Kheper_nigroaeneus	F	Halffter G. 1997. Subsocial behaviour in Scarabaeinae beetles. Cambridge University Press.
Holometabola	Coleoptera	Scarabaeidae	Kheper_aeratus	F	Halffter G. 1997. Subsocial behaviour in Scarabaeinae beetles. Cambridge University Press.
Holometabola	Coleoptera	Scarabaeidae	Oniticellus_cinctus	F	Klemperer HG. 1983. Subsocial behaviour in Oniticellus cinctus (Coleoptera: Scarabaeidae): Effect of the brood on parental care and oviposition. Physiological Entomology 8:393-402.
Holometabola	Coleoptera	Scarabaeidae	Onthophagus_taurus	F	Hunt, J., & Simmons, L. W. (2002). The genetics of maternal care: direct and indirect genetic effects on phenotype in the dung beetle Onthophagus taurus. Proceedings of the National Academy of Sciences, 99(10), 6828-6832.
Holometabola	Coleoptera	Scarabaeidae	Scarabaeus_catenatus	F	Sato, H. (1998). Male participation in nest building in the dung beetle Scarabaeus catenatus (Coleoptera: Scarabaeidae): Mating effort versus paternal effort. Journal of insect behavior, 11(6), 833-843.
Holometabola	Coleoptera	Scolytidae	Conophthorus_radiatae	B	Hinton AE. 1981. Biology of insect eggs. Volume 1. Pergamon Press.
Holometabola	Coleoptera	Scolytidae	Dendroctonus_ponderosae	B	Hinton AE. 1981. Biology of insect eggs. Volume 1. Pergamon Press.
Holometabola	Coleoptera	Scolytidae	Dendroctonus_pseudotsugae	B	Hinton AE. 1981. Biology of insect eggs. Volume 1. Pergamon Press.
Holometabola	Coleoptera	Scolytidae	Dendroctonus_piceaperda	B	Hinton AE. 1981. Biology of insect eggs. Volume 1. Pergamon Press.
Holometabola	Coleoptera	Scolytidae	Dendroctonus_valens	B	Hinton AE. 1981. Biology of insect eggs. Volume 1. Pergamon Press.
Holometabola	Coleoptera	Scolytidae	Phloeosimus_sp	F	Hinton AE. 1981. Biology of insect eggs. Volume 1. Pergamon Press.
Holometabola	Coleoptera	Scolytidae	Pityokteines_sp	B	Hinton AE. 1981. Biology of insect eggs. Volume 1. Pergamon Press.
Holometabola	Coleoptera	Scolytidae	Polygraphus_sp	B	Hinton AE. 1981. Biology of insect eggs. Volume 1. Pergamon Press.
Holometabola	Coleoptera	Scolytidae	Pseudohylesinus_sp	B	Hinton AE. 1981. Biology of insect eggs. Volume 1. Pergamon Press.
Holometabola	Coleoptera	Scolytidae	Pteleobius_sp	B	Hinton AE. 1981. Biology of insect eggs. Volume 1. Pergamon Press.
Holometabola	Coleoptera	Scolytidae	Scolytus_sp	B	Hinton AE. 1981. Biology of insect eggs. Volume 1. Pergamon Press.
Holometabola	Coleoptera	Scolytidae	Corthylus_spp	B	Kirkendall, L. R. (1983). The evolution of mating systems in bark and ambrosia beetles (Coleoptera: Scolytidae and Platypodidae). Zoological journal of the Linnean Society, 77(4), 293-352.
Holometabola	Coleoptera	Scolytidae	Anisandrus_obesus	B	Hinton AE. 1981. Biology of insect eggs. Volume 1. Pergamon Press.
Holometabola	Coleoptera	Scolytidae	Gnathotrichus_materiarius	B	Hinton AE. 1981. Biology of insect eggs. Volume 1. Pergamon Press.
Holometabola	Coleoptera	Scolytidae	Ozopemon_brownei	B	Hinton AE. 1981. Biology of insect eggs. Volume 1. Pergamon Press.
Holometabola	Coleoptera	Scolytidae	Poecilips_spp	F	Hinton AE. 1981. Biology of insect eggs. Volume 1. Pergamon Press.
Holometabola	Coleoptera	Scolytidae	Trypodendron_betulae	B	Hinton AE. 1981. Biology of insect eggs. Volume 1. Pergamon Press.
Holometabola	Coleoptera	Scolytidae	Trypodendron_lineatum	B	Hinton AE. 1981. Biology of insect eggs. Volume 1. Pergamon Press.
Holometabola	Coleoptera	Scolytidae	Xyleborus_agnaticeps	B	Hinton AE. 1981. Biology of insect eggs. Volume 1. Pergamon Press.
Holometabola	Coleoptera	Scolytidae	Xyleborus_alluaudi	B	Hinton AE. 1981. Biology of insect eggs. Volume 1. Pergamon Press.
Holometabola	Coleoptera	Scolytidae	Xyleborus_asperatus	B	Hinton AE. 1981. Biology of insect eggs. Volume 1. Pergamon Press.
Holometabola	Coleoptera	Scolytidae	Xyleborus_compatus	B	Hinton AE. 1981. Biology of insect eggs. Volume 1. Pergamon Press.
Holometabola	Coleoptera	Scolytidae	Xyleborus_comparabilis	B	Hinton AE. 1981. Biology of insect eggs. Volume 1. Pergamon Press.
Holometabola	Coleoptera	Scolytidae	Xyleborus_cruciformis	B	Hinton AE. 1981. Biology of insect eggs. Volume 1. Pergamon Press.
Holometabola	Coleoptera	Scolytidae	Xyleborus_fornicatus	B	Hinton AE. 1981. Biology of insect eggs. Volume 1. Pergamon Press.
Holometabola	Coleoptera	Scolytidae	Xyleborus_integer	B	Hinton AE. 1981. Biology of insect eggs. Volume 1. Pergamon Press.
Holometabola	Coleoptera	Scolytidae	Xyleborus_monographus	B	Hinton AE. 1981. Biology of insect eggs. Volume 1. Pergamon Press.
Holometabola	Coleoptera	Scolytidae	Xyleborus_subscribosus	B	Hinton AE. 1981. Biology of insect eggs. Volume 1. Pergamon Press.
Holometabola	Coleoptera	Scolytidae	Xyleborus_xanthopus	B	Hinton AE. 1981. Biology of insect eggs. Volume 1. Pergamon Press.
Holometabola	Coleoptera	Scolytidae	Xyleborus_xylographus	B	Hinton AE. 1981. Biology of insect eggs. Volume 1. Pergamon Press.
Holometabola	Coleoptera	Scolytidae	Scolytoplatypus_kivuensis	B	Hinton AE. 1981. Biology of insect eggs. Volume 1. Pergamon Press.
Holometabola	Coleoptera	Silphidae	Nicrophorus_germanicus	B	Hinton AE. 1981. Biology of insect eggs. Volume 1. Pergamon Press.
Holometabola	Coleoptera	Silphidae	Nicrophorus_tomentosus	B	Hinton AE. 1981. Biology of insect eggs. Volume 1. Pergamon Press.
Holometabola	Coleoptera	Silphidae	Nicrophorus_quadripunctatus	B	Sikes, D. S., Vamosi, S. M., Trumbo, S. T., Ricketts, M., & Venables, C. (2008). Molecular systematics and biogeography of Nicrophorus in part - The investigator species group (Coleoptera: Silphidae) using mixture model MCMC. Molecular phylogenetics and evolution, 48(2), 646-666.
Holometabola	Coleoptera	Silphidae	Nicrophorus_pustulatus	B	Scott MP. 1998. The ecology and behaviour of burying beetles. Annual Review of Entomology 43:595-618.
Holometabola	Coleoptera	Silphidae	Nicrophorus_mexicanus	B	Sikes, D. S., Vamosi, S. M., Trumbo, S. T., Ricketts, M., & Venables, C. (2008). Molecular systematics and biogeography of Nicrophorus in part - The investigator species group (Coleoptera: Silphidae) using mixture model MCMC. Molecular phylogenetics and evolution, 48(2), 646-666.
Holometabola	Coleoptera	Silphidae	Nicrophorus_americanus	B	Sikes, D. S., Vamosi, S. M., Trumbo, S. T., Ricketts, M., & Venables, C. (2008). Molecular systematics and biogeography of Nicrophorus in part - The investigator species group (Coleoptera: Silphidae) using mixture model MCMC. Molecular phylogenetics and evolution, 48(2), 646-666.
Holometabola	Coleoptera	Silphidae	Nicrophorus_nigrita	B	Sikes, D. S., Vamosi, S. M., Trumbo, S. T., Ricketts, M., & Venables, C. (2008). Molecular systematics and biogeography of Nicrophorus in part - The investigator species group (Coleoptera: Silphidae) using mixture model MCMC. Molecular phylogenetics and evolution, 48(2), 646-666.
Holometabola	Coleoptera	Staphylinidae	Oxyporus_spp	F	Setsuda K. (1994) Construction of the egg chamber and protection of the eggs by female Oxyporus japonicus Sharp (Coleoptera: Staphylinidae: Oxyporinae). Jpn. J. Entomol. 62:803-809. Cited in Hanley RS, Goodrich MA. 1995. Review of Mycophagy, Host Relationships and Behavior in the New World Oxyporinae (Coleoptera: Staphylinidae). The Coleopterists Bulletin, Vol. 49, No. 3 (Sep., 1995), pp. 267-280
Holometabola	Coleoptera	Staphylinidae	Stenus_spp	N	Betz O, Furhmann S. 2001. Life history traits in different life forms of predaceous stenus beetles (Coleoptera, Staphylinidae), living in waterside environments. Netherlands Journal of Zoology 51(4):371-393
Holometabola	Coleoptera	Staphylinidae	Bledius_opacus	F	Hinton AE. 1981. Biology of insect eggs. Volume 1. Pergamon Press.
Holometabola	Coleoptera	Staphylinidae	Bledius_pygmaeus	F	Hinton AE. 1981. Biology of insect eggs. Volume 1. Pergamon Press.
Holometabola	Coleoptera	Staphylinidae	Bledius_furcatus	F	Hinton AE. 1981. Biology of insect eggs. Volume 1. Pergamon Press.
Holometabola	Coleoptera	Staphylinidae	Bledius_tricornis	F	Hinton AE. 1981. Biology of insect eggs. Volume 1. Pergamon Press.
Holometabola	Coleoptera	Staphylinidae	Bledius_bicornis	F	Hinton AE. 1981. Biology of insect eggs. Volume 1. Pergamon Press.
Holometabola	Coleoptera	Staphylinidae	Bledius_diota	F	Hinton AE. 1981. Biology of insect eggs. Volume 1. Pergamon Press.
Holometabola	Coleoptera	Staphylinidae	Bledius_arenoides	F	Hinton AE. 1981. Biology of insect eggs. Volume 1. Pergamon Press.
Holometabola	Coleoptera	Staphylinidae	Platystethus_arenarius	F	Hinton AE. 1981. Biology of insect eggs. Volume 1. Pergamon Press.
Holometabola	Coleoptera	Tenebrionidae	Phrenapates_bennetti	B	Hinton AE. 1981. Biology of insect eggs. Volume 1. Pergamon Press.
Holometabola	Coleoptera	Scolytidae	Minarthrum_sp	B	Hubbard HG. 1897. The Ambrosia beetles of the United States.. US Department of Agriculture Bulletin 7:30-39.
Holometabola	Hymenoptera	Vespidae	Scolia_hirta	N	Barratt, B. I. (2003). Aspects of reproductive biology and behaviour of scoliid wasps. Department of Conservation, NZ.
Holometabola	Hymenoptera	Sphecidae	Dynatus_nigripes	B	Kimsey, L. S. (1978). Nesting and male behavior in Dynatus nigripes spinolae (Lepeletier) Hymenoptera Sphecidae). Pan-Pacific Entomologist 54 (1978), pp. 65–68
Holometabola	Hymenoptera	Sphecidae	Trigonopsis_cameronii	B	Kimsey, L. S. (1978). Nesting and male behavior in Dynatus nigripes spinolae (Lepeletier) Hymenoptera Sphecidae). Pan-Pacific Entomologist 54 (1978), pp. 65–68
Holometabola	Coleoptera	Scarabaeidae	Stiptopodius_sp	F	Halffter G. 1997. Subsocial behaviour in Scarabaeinae beetles. Cambridge University Press.
Holometabola	Coleoptera	Scarabaeidae	Coptorhina_sp	F	Halffter G. 1997. Subsocial behaviour in Scarabaeinae beetles. Cambridge University Press.
Holometabola	Coleoptera	Scarabaeidae	Pedaria_sp	F	Halffter G. 1997. Subsocial behaviour in Scarabaeinae beetles. Cambridge University Press.
Holometabola	Coleoptera	Scarabaeidae	Coptodactyla_sp	F	Halffter G. 1997. Subsocial behaviour in Scarabaeinae beetles. Cambridge University Press.
Holometabola	Coleoptera	Scarabaeidae	Heliocopris_sp	F	Halffter G. 1997. Subsocial behaviour in Scarabaeinae beetles. Cambridge University Press.
Holometabola	Coleoptera	Scarabaeidae	Copris_sp	B	Halffter G. 1997. Subsocial behaviour in Scarabaeinae beetles. Cambridge University Press.
Holometabola	Coleoptera	Scarabaeidae	Tragiscus_dimidiatus	F	Halffter G. 1997. Subsocial behaviour in Scarabaeinae beetles. Cambridge University Press.
Holometabola	Coleoptera	Scarabaeidae	Oniticellus_planatus	F	Halffter G. 1997. Subsocial behaviour in Scarabaeinae beetles. Cambridge University Press.
Holometabola	Coleoptera	Scarabaeidae	Oniticellus_formosus	F	Halffter G. 1997. Subsocial behaviour in Scarabaeinae beetles. Cambridge University Press.
Holometabola	Coleoptera	Scarabaeidae	Oniticellus_pictus	F	Halffter G. 1997. Subsocial behaviour in Scarabaeinae beetles. Cambridge University Press.
Holometabola	Coleoptera	Scarabaeidae	Oniticellus_pseudoplanatus	F	Halffter G. 1997. Subsocial behaviour in Scarabaeinae beetles. Cambridge University Press.
Holometabola	Coleoptera	Scarabaeidae	Oniticellus_egregius	F	Halffter G. 1997. Subsocial behaviour in Scarabaeinae beetles. Cambridge University Press.
Holometabola	Coleoptera	Scarabaeidae	Oniticellus_rhadamistus	F	Halffter G. 1997. Subsocial behaviour in Scarabaeinae beetles. Cambridge University Press.
Holometabola	Coleoptera	Scarabaeidae	Cyptochirus_distinctus	F	Halffter G. 1997. Subsocial behaviour in Scarabaeinae beetles. Cambridge University Press.
Holometabola	Coleoptera	Scarabaeidae	Eurysternus_balachowskyi	F	Halffter G. 1997. Subsocial behaviour in Scarabaeinae beetles. Cambridge University Press.
Holometabola	Coleoptera	Scarabaeidae	Eurysternus_caribaeus	F	Halffter G. 1997. Subsocial behaviour in Scarabaeinae beetles. Cambridge University Press.
Holometabola	Coleoptera	Scarabaeidae	Canthon_muticus	F	Halffter G. 1997. Subsocial behaviour in Scarabaeinae beetles. Cambridge University Press.
Holometabola	Coleoptera	Scarabaeidae	Canthon_edentulus	F	Halffter G. 1997. Subsocial behaviour in Scarabaeinae beetles. Cambridge University Press.
Holometabola	Coleoptera	Scarabaeidae	Anachalcos_cupreus	F	Halffter G. 1997. Subsocial behaviour in Scarabaeinae beetles. Cambridge University Press.
Holometabola	Coleoptera	Scarabaeidae	Kheper_aegyptiorum	F	Halffter G. 1997. Subsocial behaviour in Scarabaeinae beetles. Cambridge University Press.
Holometabola	Coleoptera	Scarabaeidae	Kheper_lamarcki	F	Halffter G. 1997. Subsocial behaviour in Scarabaeinae beetles. Cambridge University Press.
Holometabola	Coleoptera	Scarabaeidae	Kheper_subaeneus	F	Halffter G. 1997. Subsocial behaviour in Scarabaeinae beetles. Cambridge University Press.
Holometabola	Coleoptera	Scarabaeidae	Kheper_cupreus	F	Halffter G. 1997. Subsocial behaviour in Scarabaeinae beetles. Cambridge University Press.
Holometabola	Coleoptera	Scarabaeidae	Kheper_clericus	F	Halffter G. 1997. Subsocial behaviour in Scarabaeinae beetles. Cambridge University Press.
Holometabola	Coleoptera	Scarabaeidae	Scarabaeus_funebris	F	Halffter G. 1997. Subsocial behaviour in Scarabaeinae beetles. Cambridge University Press.
Holometabola	Coleoptera	Scarabaeidae	Scarabaeus_galenus	F	Halffter G. 1997. Subsocial behaviour in Scarabaeinae beetles. Cambridge University Press.
Holometabola	Coleoptera	Scarabaeidae	Copris_diversus	B	Halffter G. 1997. Subsocial behaviour in Scarabaeinae beetles. Cambridge University Press.
Holometabola	Coleoptera	Passalidae	Heliscus_tropicus	B	Schuster JC, Schuster LB. 1997. The evolution of social behavior in Passalidae (Coleoptera). Cambridge University Press.
Holometabola	Coleoptera	Passalidae	Taeniocerus_platypus	B	Schuster JC, Schuster LB. 1997. The evolution of social behavior in Passalidae (Coleoptera). Cambridge University Press.
Holometabola	Coleoptera	Passalidae	Taeniocerus_bicanthatus	B	Schuster JC, Schuster LB. 1997. The evolution of social behavior in Passalidae (Coleoptera). Cambridge University Press.
Holometabola	Coleoptera	Passalidae	Odontotaenius_disjunctus	B	Schuster JC, Schuster LB. 1997. The evolution of social behavior in Passalidae (Coleoptera). Cambridge University Press.
Holometabola	Coleoptera	Passalidae	Popilius_haagi	B	Schuster JC, Schuster LB. 1997. The evolution of social behavior in Passalidae (Coleoptera). Cambridge University Press.
Holometabola	Coleoptera	Scarabaeidae	Scarabaeus_westwoodi	F	Halffter G. 1997. Subsocial behaviour in Scarabaeinae beetles. Cambridge University Press.
Holometabola	Coleoptera	Scarabaeidae	Scarabaeus_rusticus	F	Halffter G. 1997. Subsocial behaviour in Scarabaeinae beetles. Cambridge University Press.
Holometabola	Coleoptera	Scarabaeidae	Scarabaeus_hippocrates	F	Halffter G. 1997. Subsocial behaviour in Scarabaeinae beetles. Cambridge University Press.
Holometabola	Coleoptera	Scarabaeidae	Scarabaeus_gariepinus	F	Halffter G. 1997. Subsocial behaviour in Scarabaeinae beetles. Cambridge University Press.
Holometabola	Coleoptera	Scarabaeidae	Scarabaeus_striatum	F	Halffter G. 1997. Subsocial behaviour in Scarabaeinae beetles. Cambridge University Press.
Holometabola	Coleoptera	Scarabaeidae	Pachylomerus_femoralis	F	Duncan FD, Byrne MJ. 2005. The role of the mesothoracic spiracles in respiration in flighted and flightless dung beetles. Journal of Experimental Biology 208:907-914.
Holometabola	Coleoptera	Scarabaeidae	Scarabaeus_proboscideus	F	Halffter G. 1997. Subsocial behaviour in Scarabaeinae beetles. Cambridge University Press.
Holometabola	Coleoptera	Scarabaeidae	Scarabaeus_rugosus	F	Halffter G. 1997. Subsocial behaviour in Scarabaeinae beetles. Cambridge University Press.
Holometabola	Coleoptera	Scarabaeidae	Scarabaeus_aesculapius	F	Halffter G. 1997. Subsocial behaviour in Scarabaeinae beetles. Cambridge University Press.
Holometabola	Coleoptera	Scarabaeidae	Scarabaeus_bennigseni	F	Halffter G. 1997. Subsocial behaviour in Scarabaeinae beetles. Cambridge University Press.
Holometabola	Coleoptera	Scarabaeidae	Scarabaeus_denticollis	F	Halffter G. 1997. Subsocial behaviour in Scarabaeinae beetles. Cambridge University Press.
Holometabola	Coleoptera	Scarabaeidae	Scarabaeus_endroedyi	F	Halffter G. 1997. Subsocial behaviour in Scarabaeinae beetles. Cambridge University Press.
Holometabola	Coleoptera	Scarabaeidae	Scarabaeus_fitzsimoni	F	Halffter G. 1997. Subsocial behaviour in Scarabaeinae beetles. Cambridge University Press.
Holometabola	Coleoptera	Scarabaeidae	Scarabaeus_glentoni	F	Halffter G. 1997. Subsocial behaviour in Scarabaeinae beetles. Cambridge University Press.
Holometabola	Coleoptera	Scarabaeidae	Scarabaeus_rodriguesi	F	Halffter G. 1997. Subsocial behaviour in Scarabaeinae beetles. Cambridge University Press.
Holometabola	Coleoptera	Scarabaeidae	Scarabaeus_schinzi	F	Halffter G. 1997. Subsocial behaviour in Scarabaeinae beetles. Cambridge University Press.
Holometabola	Coleoptera	Scarabaeidae	Scarabaeus_valeflorae	F	Halffter G. 1997. Subsocial behaviour in Scarabaeinae beetles. Cambridge University Press.
Holometabola	Coleoptera	Scarabaeidae	Scarabaeus_cristatus	F	Al-Houty W, Al-Musalam F. 1997. Dung preference of the dung beetle Scarabaeus cristatus (Coleoptera: Scarabaeidae) from Kuwait. Journal of Arid Environments 35:511-516.
Holometabola	Coleoptera	Scarabaeidae	Scarabaeus_laevistriatus	F	Al-Houty W, Al-Musalam F. 1997. Dung preference of the dung beetle Scarabaeus cristatus (Coleoptera: Scarabaeidae) from Kuwait. Journal of Arid Environments 35:511-516.
Holometabola	Coleoptera	Scarabaeidae	Onthophagus_gazella	F	Sommer, C., & Nielsen, B. O. (1992). Larvae of the dung beetle Onthophagus gazella F.(Col., Scarabaeidae) exposed to lethal and sublethal ivermectin concentrations. Journal of Applied Entomology, 114(1‐5), 502-509
Holometabola	Coleoptera	Scarabaeidae	Euoniticellus_intermedius	F	Blume, R. R. (1984). Euoniticellus intermedius (Coleoptera: Scarabaeidae): description of adults and immatures and biology of adults. Environmental entomology, 13(4), 1064-1068.
Holometabola	Coleoptera	Scarabaeidae	Geotrupes_spiniger	N	Sowig, P. (1996). Duration and benefits of biparental brood care in the dung beetle Onthophagus vacca (Coleoptera: Scarabaeidae). Ecological Entomology, 21(1), 81-86.
Holometabola	Coleoptera	Scarabaeidae	Cheironitis_sp	F	Sowig, P. (1996). Duration and benefits of biparental brood care in the dung beetle Onthophagus vacca (Coleoptera: Scarabaeidae). Ecological Entomology, 21(1), 81-86.
Holometabola	Coleoptera	Scarabaeidae	Onthophagus_binodis	F	Barkhouse, J., & Ridsdill‐Smith, T. J. (1986). Effect of soil moisture on brood ball production by Onthophagus binodis Thunberg and Euoniticellus intermedius (Reiche)(Coleoptera: Scarabaeinae). Australian Journal of Entomology, 25(1), 75-78.
Holometabola	Coleoptera	Scarabaeidae	Coprophanaeus_milon	F	Barattini, L. P., and A. C. Sáenz. 1953. Nuevos aportes para el conocimiento del desarrollo del Phanaeus milon (Blanch). Revista de la Sociedad Entomológica Argentina 16(1): 25–30.
Holometabola	Coleoptera	Scarabaeidae	Coprophanaeus_ecuadoriensis	F	WALSH, G. C., & Gandolfo, D. (1996). Nidification of thirteen common Argentine dung beetles (Scarabaeidae: Scarabaeinae). Annals of the Entomological Society of America, 89(4), 581-588.
Holometabola	Coleoptera	Scarabaeidae	Copris_boucardi	B	Klemperer HG. 1982. Normal and atypical nesting behaviour of Copris lunaris (L.): comparison with related species. Ecological Entomology 7:69-83.
Holometabola	Coleoptera	Scarabaeidae	Heliocopris_dilloni	F	Klemperer HG. 1982. Normal and atypical nesting behaviour of Copris lunaris (L.): comparison with related species. Ecological Entomology 7:69-83.
Holometabola	Coleoptera	Scarabaeidae	Heliocopris_hamadryas	F	Klemperer HG. 1982. Normal and atypical nesting behaviour of Copris lunaris (L.): comparison with related species. Ecological Entomology 7:69-83.
Holometabola	Coleoptera	Scarabaeidae	Heliocopris_japetus	F	Klemperer HG. 1982. Normal and atypical nesting behaviour of Copris lunaris (L.): comparison with related species. Ecological Entomology 7:69-83.
Holometabola	Coleoptera	Scarabaeidae	Sceliages_hippias	F	Forgie SA, Philips TK, Scholtz CH. 2005. Evolution of the Scarabaeini (Scarabaeidae: Scarabaeinae). Systematic Entomology 30:60-96.
Holometabola	Coleoptera	Scarabaeidae	Sceliages_adamastor	F	Forgie SA, Philips TK, Scholtz CH. 2005. Evolution of the Scarabaeini (Scarabaeidae: Scarabaeinae). Systematic Entomology 30:60-96.
Holometabola	Coleoptera	Scarabaeidae	Sceliages_brittoni	F	Forgie SA, Philips TK, Scholtz CH. 2005. Evolution of the Scarabaeini (Scarabaeidae: Scarabaeinae). Systematic Entomology 30:60-96.
Holometabola	Coleoptera	Scarabaeidae	Ataenius_sp	N	Forshage, M. (2002). State of knowledge of dung beetle phylogeny-a review of phylogenetic hypotheses regarding Aphodiinae (Coleoptera; Scarabaeidae). Dep. Syst. Zool., Evolut. Biol. Center, Uppsala University.
Holometabola	Coleoptera	Scarabaeidae	Onthophagus_granulatus	F	Tyndale-Biscoe, M., Wallace, M. M. H., & Walker, J. M. (1981). An ecological study of an Australian dung beetle, Onthophagus granulatus Boheman (Coleoptera: Scarabaeidae), using physiological age-grading techniques. Bulletin of entomological Research, 71(01), 137-152.
Holometabola	Coleoptera	Scarabaeidae	Copris_laeviceps	B	Klemperer HG. 1986. Life history and parental behaviour of a dung beetle from neotropical rainforest, Copris laeviceps (Coleoptera: Scarabaeidae). Journal of Zoology (London) 209:319-326.
Holometabola	Coleoptera	Scarabaeidae	Heliocopris_neptunus	F	Halffter G. 1997. Subsocial behaviour in Scarabaeinae beetles. Cambridge University Press.
Holometabola	Coleoptera	Scarabaeidae	Heliocopris_andersoni	F	Halffter G. 1997. Subsocial behaviour in Scarabaeinae beetles. Cambridge University Press.
Holometabola	Coleoptera	Scarabaeidae	Aphodius_sphacelatus	N	Gittings T, Giller PS. 1997. Life history traits and resource utilization in an assemblage of north temperate Aphodius dung beetles (Coleoptera: Scarabaeidae). Ecography 20:55-66.
Holometabola	Coleoptera	Scarabaeidae	Aphodius_ater	F	Hirschberger P, Degro H. 1996. Oviposition of the dung beetle Aphodius ater in relation to the abundance of yellow dungfly larvae (Scatophaga stercoraria). Ecological Entomology 21:352-357.
Holometabola	Coleoptera	Scarabaeidae	Aphodius_haroldianus	F	Hirschberger P. 1999. Larval population density affects female weight and fecundity in the dung beetle Aphodius ater. Ecological Entomology 24:316-322.
Holometabola	Coleoptera	Scarabaeidae	Aphodius_elegans	F	Hirschberger P. 1999. Larval population density affects female weight and fecundity in the dung beetle Aphodius ater. Ecological Entomology 24:316-322.
Holometabola	Coleoptera	Scarabaeidae	Eurysternus_foedus	F	Huerta C, Halffter G, Halffter V, López R. 2003. Comparative analysis of reproductive and nesting behavior in several species of Eurysternus Dalman (Coleoptera: Scarabaeinae: Eurysternini). Acta Zool. Mex.(ns), 88:1-41.
Holometabola	Coleoptera	Scarabaeidae	Eurysternus_jessopi	F	Huerta C, Halffter G, Halffter V, López R. 2003. Comparative analysis of reproductive and nesting behavior in several species of Eurysternus Dalman (Coleoptera: Scarabaeinae: Eurysternini). Acta Zool. Mex.(ns), 88:1-41.
Holometabola	Coleoptera	Scarabaeidae	Geotrupes_stercorarius	F	Klemperer HG. 1978. The repair of larval cells and other larval activities in Geotrupes spiniger Marsham and other species (Coleoptera: Scarabaeidae). Ecological Entomology 3:119-131.
Holometabola	Coleoptera	Scarabaeidae	Geotrupes_mutator	F	Klemperer HG. 1978. The repair of larval cells and other larval activities in Geotrupes spiniger Marsham and other species (Coleoptera: Scarabaeidae). Ecological Entomology 3:119-131.
Holometabola	Coleoptera	Scarabaeidae	Canthon_pilularius	F	Matthews EG. 1963. Observations on the ball-rolling behaviour of Canthon pilularius (L.) (Coleoptera, Scarabaeidae). Psyche 70:75-93.
Holometabola	Coleoptera	Scarabaeidae	Aphodius_lividus	N	Hafez M. 1939. The life history of Aphodius lividus Oliv.. Bulletin de la Société Entomologique d'Égypte 23:288-300.
Holometabola	Coleoptera	Scarabaeidae	Aphodius_rufipes	N	Klemperer HG. 1980. Kleptoparasitic behaviour of Aphodius rufipes (L.) larvae in nests of Geotrupes spiniger Marsh. Ecological Entomology 5:143-151.
Holometabola	Coleoptera	Scarabaeidae	Onitis_caffer	F	Oberholzer JJ. 1958. A description of the third stage of Onitis caffer Bohem. with notes on its biology. South African Journal of Agricultural Science 1:415-422.
Holometabola	Coleoptera	Scarabaeidae	Dichotomius_torulosus	F	Klemperer HG. 1983. The evolution of parental care in Scarabaeinae (Coleopterea: Scarabaeidae): an experimental approach. Ecological Entomology 8:49-59.
Holometabola	Coleoptera	Passalidae	Proculus_goryi	B	Schuster JC, Schuster LB. 1997. The evolution of social behavior in Passalidae (Coleoptera). Cambridge University Press.
Holometabola	Coleoptera	Passalidae	Leptaulax_bicolor	B	Schuster JC, Schuster LB. 1997. The evolution of social behavior in Passalidae (Coleoptera). Cambridge University Press.
Holometabola	Coleoptera	Passalidae	Paxillus_leachi	B	Valenzuela-González, J., & Castillo, M. L. (1983). Contribution à l'étude du comportement chez les Passalidae [Col.]. Bulletin de la Société entomologique de France, 88(7-8), 607-618.
Holometabola	Coleoptera	Passalidae	Chondrocephalus_debilis	B	Schuster JC, Schuster LB. 1997. The evolution of social behavior in Passalidae (Coleoptera). Cambridge University Press.
Holometabola	Coleoptera	Passalidae	Chondrocephalus_purulensis	B	Schuster JC, Schuster LB. 1997. The evolution of social behavior in Passalidae (Coleoptera). Cambridge University Press.
Holometabola	Coleoptera	Passalidae	Oileus_sargi	B	Schuster JC, Schuster LB. 1997. The evolution of social behavior in Passalidae (Coleoptera). Cambridge University Press.
Holometabola	Coleoptera	Passalidae	Chondrocephalus_granulifrons	B	Schuster JC, Schuster LB. 1997. The evolution of social behavior in Passalidae (Coleoptera). Cambridge University Press.
Holometabola	Coleoptera	Passalidae	Vindex_sp	B	Schuster JC, Schuster LB. 1997. The evolution of social behavior in Passalidae (Coleoptera). Cambridge University Press.
Holometabola	Coleoptera	Passalidae	Petrejoides_reyesi	B	Schuster JC, Schuster LB. 1997. The evolution of social behavior in Passalidae (Coleoptera). Cambridge University Press.
Holometabola	Coleoptera	Passalidae	Petrejoides_guatemalae	B	Schuster JC, Schuster LB. 1997. The evolution of social behavior in Passalidae (Coleoptera). Cambridge University Press.
Holometabola	Coleoptera	Passalidae	Odontotaenius_striatopunctatus	B	Schuster JC, Schuster LB. 1997. The evolution of social behavior in Passalidae (Coleoptera). Cambridge University Press.
Holometabola	Coleoptera	Passalidae	Odontotaenius_zodiacus	B	Schuster JC, Schuster LB. 1997. The evolution of social behavior in Passalidae (Coleoptera). Cambridge University Press.
Holometabola	Coleoptera	Passalidae	Proculejus_brevis	B	Schuster JC, Schuster LB. 1997. The evolution of social behavior in Passalidae (Coleoptera). Cambridge University Press.
Holometabola	Coleoptera	Passalidae	Spurius_bicornis	B	Schuster JC, Schuster LB. 1997. The evolution of social behavior in Passalidae (Coleoptera). Cambridge University Press.
Holometabola	Coleoptera	Passalidae	Ogyges_championi	B	Schuster JC, Schuster LB. 1997. The evolution of social behavior in Passalidae (Coleoptera). Cambridge University Press.
Holometabola	Coleoptera	Passalidae	Ogyges_crassulus	B	Schuster JC, Schuster LB. 1997. The evolution of social behavior in Passalidae (Coleoptera). Cambridge University Press.
Holometabola	Coleoptera	Passalidae	Ogyges_adamsi	B	Schuster JC, Schuster LB. 1997. The evolution of social behavior in Passalidae (Coleoptera). Cambridge University Press.
Holometabola	Coleoptera	Passalidae	Ogyges_hondurensis	B	Schuster JC, Schuster LB. 1997. The evolution of social behavior in Passalidae (Coleoptera). Cambridge University Press.
Holometabola	Coleoptera	Passalidae	Ogyges_furcillatus	B	Schuster JC, Schuster LB. 1997. The evolution of social behavior in Passalidae (Coleoptera). Cambridge University Press.
Holometabola	Coleoptera	Passalidae	Proculus_mniszechi	B	Schuster JC, Schuster LB. 1997. The evolution of social behavior in Passalidae (Coleoptera). Cambridge University Press.
Holometabola	Coleoptera	Passalidae	Proculus_burmeisteri	B	Schuster JC, Schuster LB. 1997. The evolution of social behavior in Passalidae (Coleoptera). Cambridge University Press.
Holometabola	Coleoptera	Passalidae	Veturius_boliviae	B	Schuster JC, Schuster LB. 1997. The evolution of social behavior in Passalidae (Coleoptera). Cambridge University Press.
Holometabola	Coleoptera	Passalidae	Verres_hageni	B	Schuster JC, Schuster LB. 1997. The evolution of social behavior in Passalidae (Coleoptera). Cambridge University Press.
Holometabola	Coleoptera	Passalidae	Verres_corticicola	B	Schuster JC, Schuster LB. 1997. The evolution of social behavior in Passalidae (Coleoptera). Cambridge University Press.
Holometabola	Coleoptera	Passalidae	Passalus_morio	B	Schuster JC, Schuster LB. 1997. The evolution of social behavior in Passalidae (Coleoptera). Cambridge University Press.
Holometabola	Coleoptera	Passalidae	Passalus_punctatostriatus	B	Schuster JC, Schuster LB. 1997. The evolution of social behavior in Passalidae (Coleoptera). Cambridge University Press.
Holometabola	Coleoptera	Passalidae	Passalus_punctiger	B	Schuster JC, Schuster LB. 1997. The evolution of social behavior in Passalidae (Coleoptera). Cambridge University Press.
Holometabola	Coleoptera	Passalidae	Passalus_coniferus	B	Schuster JC, Schuster LB. 1997. The evolution of social behavior in Passalidae (Coleoptera). Cambridge University Press.
Holometabola	Coleoptera	Passalidae	Petrejoides_tenuis	B	Schuster JC, Schuster LB. 1997. The evolution of social behavior in Passalidae (Coleoptera). Cambridge University Press.
Holometabola	Coleoptera	Passalidae	Popilius_eclipticus	B	Schuster JC, Schuster LB. 1997. The evolution of social behavior in Passalidae (Coleoptera). Cambridge University Press.
Holometabola	Coleoptera	Passalidae	Pseudoarrox_karreni	B	Schuster JC, Schuster LB. 1997. The evolution of social behavior in Passalidae (Coleoptera). Cambridge University Press.
Holometabola	Coleoptera	Passalidae	Pseudacanthus_grannulipennis	B	Schuster JC, Schuster LB. 1997. The evolution of social behavior in Passalidae (Coleoptera). Cambridge University Press.
Holometabola	Coleoptera	Passalidae	Proculus_opacipennis	B	Schuster JC, Schuster LB. 1997. The evolution of social behavior in Passalidae (Coleoptera). Cambridge University Press.
Holometabola	Coleoptera	Passalidae	Verres_cavicollis	B	Schuster JC, Schuster LB. 1997. The evolution of social behavior in Passalidae (Coleoptera). Cambridge University Press.
Holometabola	Coleoptera	Passalidae	Verres_furcilabris	B	Schuster JC, Schuster LB. 1997. The evolution of social behavior in Passalidae (Coleoptera). Cambridge University Press.
Holometabola	Coleoptera	Passalidae	Passalus_caelatus	B	Schuster JC, Schuster LB. 1997. The evolution of social behavior in Passalidae (Coleoptera). Cambridge University Press.
Holometabola	Coleoptera	Passalidae	Passalus_spiniger	B	Schuster JC, Schuster LB. 1997. The evolution of social behavior in Passalidae (Coleoptera). Cambridge University Press.
Holometabola	Coleoptera	Passalidae	Passalus_guatemalensis	B	Schuster JC, Schuster LB. 1997. The evolution of social behavior in Passalidae (Coleoptera). Cambridge University Press.
Holometabola	Coleoptera	Passalidae	Passalus_unicornis	B	Schuster JC, Schuster LB. 1997. The evolution of social behavior in Passalidae (Coleoptera). Cambridge University Press.
Holometabola	Coleoptera	Lucanidae	Nigidius_sp	N	Schuster JC, Schuster LB. 1997. The evolution of social behavior in Passalidae (Coleoptera). Cambridge University Press.
Holometabola	Coleoptera	Lucanidae	Prosopocoilus_inclinatus	N	Okada Y, Hasegawa E. 2005. Size-dependent precopulatory behaviour as mate-securing tactic in the Japanese stag beetle, Prosopocoilus inclinatus (Coleoptera: Lucanidae). Journal of Ethology 23:99-102.
Holometabola	Coleoptera	Ceratocanthidae	Cyphopisthes_descarpertriesi	N	Grebennikov VY, Ballerio A, Scholtz CH. 2002. Larva and pupa of Cyphopisthes descarpentriesi Paulian (Coleoptera: Scarabaeoidea: Ceratocanthidae) and their phylogenetic implications. Australian Journal of Entomology 41:367-374.
Holometabola	Coleoptera	Passalidae	Petrejoides_michoacanae	B	Reyes-Castillo P, Halffter G. 1983. La structure sociale chez les Passalidae. Bulletin de la Société Entomologique de France 88:619-635.
Holometabola	Coleoptera	Passalidae	Proculus_opacus	B	Schuster, J. C., Cano, E. B., & Reyes-Castillo, P. (2003). Proculus, giant Latin-American passalids: revision, phylogeny and biogeography. Acta Zool. Mex, 90, 281-306.
Holometabola	Coleoptera	Passalidae	Proculus_jicaquei	B	Schuster, J. C., Cano, E. B., & Reyes-Castillo, P. (2003). Proculus, giant Latin-American passalids: revision, phylogeny and biogeography. Acta Zool. Mex, 90, 281-306.
Holometabola	Coleoptera	Scarabaeidae	Typhaeus_hiostius	F	Crovetti A. 1971. Ricerche eco-etologische su Typhoeus (Chelotrupes) hiostius Géné (Coleoptera, Geotrupidae). Annali della facolta di agraria dellUniversità de Sassari 19:1-71.
Holometabola	Coleoptera	Scarabaeidae	Lethrus_apterus	F	Grebennikov VY, Ballerio A, Ocampo FC, Scholtz CH. 2004. Larvae of Ceratocanthidae and Hybosoridae (Coleoptera: Scarabaeoidea): study of morphology, phylogenetic analysis and evidence of paraphyly of Hybosoridae. Systematic Entomology 29:524-543.
Holometabola	Coleoptera	Scarabaeidae	Geotrupes_vernalis	F	Teichert. M. (1959) Zum Brutfursorgeverhalten des Geotrupes vernalis L. Wissenschaftliche Zeitschrift der Martin-Luther-Universitat, Halle-Wittenberg. 8, 873-878. Cited in Klemperer, H. G. (1979). An analysis of the nesting behaviour of Geotrupes spiniger Marsham (Coleoptera, Scarabaeidae). Ecological Entomology, 4(2), 133-150.
Holometabola	Coleoptera	Scarabaeidae	Cephalodesmius_quadridens	B	Matthews, E. G. (1974). A revision of the Scarabaeine dung beetles of Australia. II. Tribe Scarabaeini*. Australian Journal of Zoology, 22(24), 1-211.
Holometabola	Coleoptera	Scarabaeidae	Megathoposoma_candezei	F	Wille, A. (1973). Coleoptera: Scarabaeidae. Observations on the behavior of a tropical rain forest dung beetle, Megathoposoma candezei (Harold). Revista de Biologia Tropical, 21, 41-57.
Holometabola	Coleoptera	Scarabaeidae	Lethrus_jacobsoni	F	Grebennikov VY, Ballerio A, Ocampo FC, Scholtz CH. 2004. Larvae of Ceratocanthidae and Hybosoridae (Coleoptera: Scarabaeoidea): study of morphology, phylogenetic analysis and evidence of paraphyly of Hybosoridae. Systematic Entomology 29:524-543.
Holometabola	Coleoptera	Scarabaeidae	Copris_gopheri	B	Matthews EG. 1962. A revision of the genus Copris Müller of the Western hemisphere (Coleoptera: Scarabaeidae). Entomologica Americana 41:1-139.
Holometabola	Coleoptera	Scarabaeidae	Copris_aspericollis	B	Halffter G. 1997. Subsocial behaviour in Scarabaeinae beetles. Cambridge University Press.
Holometabola	Coleoptera	Agyrtidae	Necrophilus_subterraneus	N	Grebennikov VY, Ballerio A, Ocampo FC, Scholtz CH. 2004. Larvae of Ceratocanthidae and Hybosoridae (Coleoptera: Scarabaeoidea): study of morphology, phylogenetic analysis and evidence of paraphyly of Hybosoridae. Systematic Entomology 29:524-543.
Holometabola	Coleoptera	Agyrtidae	Necrophilus_hidrophiloides	N	Grebennikov VY, Ballerio A, Ocampo FC, Scholtz CH. 2004. Larvae of Ceratocanthidae and Hybosoridae (Coleoptera: Scarabaeoidea): study of morphology, phylogenetic analysis and evidence of paraphyly of Hybosoridae. Systematic Entomology 29:524-543.
Holometabola	Coleoptera	Bolboceratidae	Odonteus_darlingtoni	N	Grebennikov VY, Ballerio A, Ocampo FC, Scholtz CH. 2004. Larvae of Ceratocanthidae and Hybosoridae (Coleoptera: Scarabaeoidea): study of morphology, phylogenetic analysis and evidence of paraphyly of Hybosoridae. Systematic Entomology 29:524-543.
Holometabola	Coleoptera	Scarabaeidae	Taurocerastes_patagonicus	N	Grebennikov VY, Ballerio A, Ocampo FC, Scholtz CH. 2004. Larvae of Ceratocanthidae and Hybosoridae (Coleoptera: Scarabaeoidea): study of morphology, phylogenetic analysis and evidence of paraphyly of Hybosoridae. Systematic Entomology 29:524-543.
Holometabola	Coleoptera	Scarabaeidae	Frickius_variolosus	N	Grebennikov VY, Ballerio A, Ocampo FC, Scholtz CH. 2004. Larvae of Ceratocanthidae and Hybosoridae (Coleoptera: Scarabaeoidea): study of morphology, phylogenetic analysis and evidence of paraphyly of Hybosoridae. Systematic Entomology 29:524-543.
Holometabola	Coleoptera	Glaphyridae	Lichnanthe_vulpina	N	Grebennikov VY, Ballerio A, Ocampo FC, Scholtz CH. 2004. Larvae of Ceratocanthidae and Hybosoridae (Coleoptera: Scarabaeoidea): study of morphology, phylogenetic analysis and evidence of paraphyly of Hybosoridae. Systematic Entomology 29:524-543.
Holometabola	Coleoptera	Ceratocanthidae	Paulianostes_acromialis	N	Grebennikov VY, Ballerio A, Ocampo FC, Scholtz CH. 2004. Larvae of Ceratocanthidae and Hybosoridae (Coleoptera: Scarabaeoidea): study of morphology, phylogenetic analysis and evidence of paraphyly of Hybosoridae. Systematic Entomology 29:524-543.
Holometabola	Coleoptera	Ceratocanthidae	Astaenomoechus_sp1	N	Grebennikov VY, Ballerio A, Ocampo FC, Scholtz CH. 2004. Larvae of Ceratocanthidae and Hybosoridae (Coleoptera: Scarabaeoidea): study of morphology, phylogenetic analysis and evidence of paraphyly of Hybosoridae. Systematic Entomology 29:524-543.
Holometabola	Coleoptera	Ceratocanthidae	Astaenomoechus_sp2	N	Grebennikov VY, Ballerio A, Ocampo FC, Scholtz CH. 2004. Larvae of Ceratocanthidae and Hybosoridae (Coleoptera: Scarabaeoidea): study of morphology, phylogenetic analysis and evidence of paraphyly of Hybosoridae. Systematic Entomology 29:524-543.
Holometabola	Coleoptera	Ceratocanthidae	Pterorthochaetes_insularis	N	Grebennikov VY, Ballerio A, Ocampo FC, Scholtz CH. 2004. Larvae of Ceratocanthidae and Hybosoridae (Coleoptera: Scarabaeoidea): study of morphology, phylogenetic analysis and evidence of paraphyly of Hybosoridae. Systematic Entomology 29:524-543.
Holometabola	Coleoptera	Ceratocanthidae	Madrasostes_variolosum	N	Grebennikov VY, Ballerio A, Ocampo FC, Scholtz CH. 2004. Larvae of Ceratocanthidae and Hybosoridae (Coleoptera: Scarabaeoidea): study of morphology, phylogenetic analysis and evidence of paraphyly of Hybosoridae. Systematic Entomology 29:524-543.
Holometabola	Coleoptera	Ceratocanthidae	Madrasostes_sculpturatum	N	Grebennikov VY, Ballerio A, Ocampo FC, Scholtz CH. 2004. Larvae of Ceratocanthidae and Hybosoridae (Coleoptera: Scarabaeoidea): study of morphology, phylogenetic analysis and evidence of paraphyly of Hybosoridae. Systematic Entomology 29:524-543.
Holometabola	Coleoptera	Ceratocanthidae	Ceratocanthus_relucens	N	Grebennikov VY, Ballerio A, Ocampo FC, Scholtz CH. 2004. Larvae of Ceratocanthidae and Hybosoridae (Coleoptera: Scarabaeoidea): study of morphology, phylogenetic analysis and evidence of paraphyly of Hybosoridae. Systematic Entomology 29:524-543.
Holometabola	Coleoptera	Ceratocanthidae	Germarostes_aphodioides	N	Grebennikov VY, Ballerio A, Ocampo FC, Scholtz CH. 2004. Larvae of Ceratocanthidae and Hybosoridae (Coleoptera: Scarabaeoidea): study of morphology, phylogenetic analysis and evidence of paraphyly of Hybosoridae. Systematic Entomology 29:524-543.
Holometabola	Coleoptera	Ceratocanthidae	Germarostes_globosus	N	Grebennikov VY, Ballerio A, Ocampo FC, Scholtz CH. 2004. Larvae of Ceratocanthidae and Hybosoridae (Coleoptera: Scarabaeoidea): study of morphology, phylogenetic analysis and evidence of paraphyly of Hybosoridae. Systematic Entomology 29:524-543.
Holometabola	Coleoptera	Ceratocanthidae	Germarostes_macleayi	N	Grebennikov VY, Ballerio A, Ocampo FC, Scholtz CH. 2004. Larvae of Ceratocanthidae and Hybosoridae (Coleoptera: Scarabaeoidea): study of morphology, phylogenetic analysis and evidence of paraphyly of Hybosoridae. Systematic Entomology 29:524-543.
Holometabola	Coleoptera	Hybosoridae	Chaetodus_sp	N	Grebennikov VY, Ballerio A, Ocampo FC, Scholtz CH. 2004. Larvae of Ceratocanthidae and Hybosoridae (Coleoptera: Scarabaeoidea): study of morphology, phylogenetic analysis and evidence of paraphyly of Hybosoridae. Systematic Entomology 29:524-543.
Holometabola	Coleoptera	Hybosoridae	Cryptogenius_fryi	N	Grebennikov VY, Ballerio A, Ocampo FC, Scholtz CH. 2004. Larvae of Ceratocanthidae and Hybosoridae (Coleoptera: Scarabaeoidea): study of morphology, phylogenetic analysis and evidence of paraphyly of Hybosoridae. Systematic Entomology 29:524-543.
Holometabola	Coleoptera	Hybosoridae	Phaeochrous_emarginatus	N	Grebennikov VY, Ballerio A, Ocampo FC, Scholtz CH. 2004. Larvae of Ceratocanthidae and Hybosoridae (Coleoptera: Scarabaeoidea): study of morphology, phylogenetic analysis and evidence of paraphyly of Hybosoridae. Systematic Entomology 29:524-543.
Holometabola	Coleoptera	Hybosoridae	Anaides_simplicicollis	N	Grebennikov VY, Ballerio A, Ocampo FC, Scholtz CH. 2004. Larvae of Ceratocanthidae and Hybosoridae (Coleoptera: Scarabaeoidea): study of morphology, phylogenetic analysis and evidence of paraphyly of Hybosoridae. Systematic Entomology 29:524-543.
Holometabola	Coleoptera	Hybosoridae	Anaides_sp	N	Grebennikov VY, Ballerio A, Ocampo FC, Scholtz CH. 2004. Larvae of Ceratocanthidae and Hybosoridae (Coleoptera: Scarabaeoidea): study of morphology, phylogenetic analysis and evidence of paraphyly of Hybosoridae. Systematic Entomology 29:524-543.
Holometabola	Hymenoptera	Pamphiliidae	Pamphilus_latifrons	N	Hinton AE. 1981. Biology of insect eggs. Volume 1. Pergamon Press.
Holometabola	Hymenoptera	Pamphiliidae	Pamphilus_betulae	N	Hinton AE. 1981. Biology of insect eggs. Volume 1. Pergamon Press.
Holometabola	Megaloptera	Corydalidae	Corydalus_cornutus	N	Riley, C. V. (1877). On the curious egg mass of Corydalus cornutus (Linn.). Proc. Amer. Ass. for Advancement of Science, 25, 275-279.
Holometabola	Neuroptera	Hemerobiidae	Hemerobius_humuli	N	Balduf, W. V. 1939. The Bionomics of Entomophagous Insects. Part II St. Louis: Swift. 384 pp.
Holometabola	Neuroptera	Hemerobiidae	Micromus_posticus	N	Cutright, C. R. (1923). Life history of Micromus posticus Walker. Journal of Economic Entomology, 16(5), 448-456.
Holometabola	Neuroptera	Chrysopidae	Chrysopa_formosana	N	Pariser, K. (1917). Beitrage zur Biologie und Morphologie der einheimischen Chrysopiden. Archiv Natur 11:1-56
Holometabola	Neuroptera	Chrysopidae	Chrysopa_plorabunda	N	Burke, H. R., & Martin, D. F. (1956). The biology of three chrysopid predators of the cotton aphid. Journal of Economic Entomology, 49(5), 698-700.
Holometabola	Neuroptera	Mantispidae	Climaciella_brunnea	N	Hoffman, C. H. (1936). Notes on Climaciella brunnea var. occidentalis Banks (Mantispidae-Neuroptera). Bull. Brooklyn Entomol. Soc, 31, 202-203.
Holometabola	Neuroptera	Mantispidae	Mantispa_interrupta	N	Hungerford, H. B. (1936). The Mantispidae of the Douglas Lake, Michigan Region, with some biological observations. Entomol. News, 47(69-72), 85-88.
Holometabola	Coleoptera	Dytiscidae	Agabus_bipustulatus	N	Jackson, D. J. (1958). Egg-laying and egg-hatching in Agabus bipustulatus L., with notes on oviposition in othee species of Agabus (Coleoptera: Dytiscidae). Transactions of the Royal Entomological Society of London, 110(3), 53-80.
Holometabola	Coleoptera	Scarabaeidae	Clemora_smithi	N	Moutia, L. A., & Mamet, R. (1946). A review of twenty-five years of economic entomology in the island of Mauritius. Bulletin of entomological research, 36(04), 439-472.
Holometabola	Coleoptera	Scarabaeidae	Oryctes_boas	N	Hurpin, B. 1969. Sur la biologie de Oryctes boas F. Oleagineux 24:673-78
Holometabola	Coleoptera	Scarabaeidae	Oryctes_elegans	N	Hurpin, B., & Fresneau, M. (1969). Contribution a l'etude de Oryctes elegans (Col. dynastidae). Soc Entomol France Ann. 5:595-612
Holometabola	Coleoptera	Scarabaeidae	Oryctes_rhinoceros	N	Gressit, J.L. (1953). The coconut rhinoceros beetle (Or3,ctes rhinoceros) with particular reference to the Palau Islands. Bernice P. Bishop Museum, Honolulu, Hawaii, Bulletin 212.
Holometabola	Coleoptera	Elateridae	Agriotes_ponticus	N	Kabanov, V. A. (1969). Biology and ecology of Agriotes ponticus Stepanov and Melanotus fusciceps Gyll.(Coleoptera, Elateridae) in Krasnodar Territory. Entomol. Rev., 48 (1969), pp. 307–311
Holometabola	Coleoptera	Elateridae	Melanotus_fuscipes	N	Kabanov, V. A. (1969). Biology and ecology of Agriotes ponticus Stepanov and Melanotus fusciceps Gyll.(Coleoptera, Elateridae) in Krasnodar Territory. Entomol. Rev., 48 (1969), pp. 307–311
Holometabola	Coleoptera	Buprestidae	Agrilus_arcuatus	N	Brooks, F. E. (1926). Life history of the hickory spiral borer, Agrilus arcuatus Say. Journal of Agricultural Research, 33(4), 331-338.
Holometabola	Coleoptera	Dermestidae	Dermestes_maculatus	N	Kreyenberg, J. (1929). Experimentell‐biologische Untersuchungen über Dermestes lardarius L. und Dermestes vulpinus F. Zeitschrift für Angewandte Entomologie, 14(1), 140-188.
Holometabola	Coleoptera	Dermestidae	Trinodes_rufescens	N	Kurosawa, T. (1937). Morphology and ecology of Trinodes hirtus Fabricius (Dermestidae). Bulletin of the Sericuiturai Experiment Station Japan 9, 185-204.
Holometabola	Coleoptera	Dermestidae	Trogoderma_varium	N	Sonda, M. (1968). The status of< i> Trogoderma granarium</i> Everts and< i> T. varium</i>(Matsumura and Yokoyama)(Col., Dermestidae) as pests of stored products in Japan. Journal of Stored Products Research, 4(1), 23-30.
Holometabola	Coleoptera	Anobiidae	Lasioderma_serricorne	N	Howe, R. W. (1957). A laboratory study of the cigarette beetle, Lasioderma serricorne (F.)(Col., Anobiidae) with a critical review of the literature on its biology. Bulletin of Entomological Research, 48(01), 9-56.
Holometabola	Coleoptera	Bostrichidae	Dinoderus_minutus	N	Plank, H. K. (1950). Studies of factors influencing attack and control of the Bamboo powder-post beetle. Bull. fed. exp. Stn. Puerto Rico, (48).
Holometabola	Coleoptera	Bostrichidae	Rhizopertha_dominica	N	Birch, L. C. (1945). The influence of temperature on the development of the different stages of Calandra oryzae L. and Rhizopertha dominica Fab.(Coleoptera). Aust. J. Exp. Biol. Med. Sci, 23, 29-35.
Holometabola	Coleoptera	Cleridae	Enoclerus_barri	N	Rice, R. E. (1969). Bionomics of Enoclerus barri (Coleoptera: Cleridae). The Canadian Entomologist, 101(04), 382-386.
Holometabola	Coleoptera	Cleridae	Enoclerus_lecontei	N	Berryman, A. A. (1966). Studies on the behavior and development of Enoclerus lecontei (Wolcott), a predator of the western pine beetle. The Canadian Entomologist, 98(05), 519-526.
Holometabola	Coleoptera	Cybocephalidae	Cybocephalus_semiflavus	N	Ahmad, R. (1970). Studies in West Pakistan on the biology of one Nitidulid species and two Coccinellid species (Coleoptera) that attack scale insects (Hom., Coccoidea). Bulletin of Entomological Research, 60(01), 5-16.
Holometabola	Coleoptera	Nitidulidae	Carpophilus_obsoletus	N	Hinton, H. E. 1945. A Monograph of the Beetles Associated with Stored Products. Jarrold and Sons, Nowich, UK, 443 pp.
Holometabola	Coleoptera	Tenebrionidae	Mesomorphus_villiger	N	Joshi, B. G. (1962). Laboratory studies on the biology of the tobacco ground beetle Mesomorphus villiger Blanch. Indian Journal of Entomology, 24, 205-210.
Holometabola	Coleoptera	Coccinellidae	Callineda_testudinaria	N	Balduf, W. V. (1935). The bionomics of entomophagous Coleoptera. John S. Swift Co., St. Louis
Holometabola	Coleoptera	Coccinellidae	Coccinella_novemnotata	N	Balduf, W. V. (1935). The bionomics of entomophagous Coleoptera. John S. Swift Co., St. Louis
Holometabola	Coleoptera	Coccinellidae	Cryptolaemus_montrouzieri	N	Fisher, T. W. (1963). Mass Culture of Cryptolaemus and Leptomastix: Natural Enemies of Citrus Mealybug (p. 38). Agricultural Experiment Station.
Holometabola	Coleoptera	Coccinellidae	Cycloneda_limbifer	N	Zeleny, J. (1969). A biological and toxicological study of Cycloneda limbifer Casey (Coleoptera, Coccinellidae). Acta entomologica Bohemoslavica.66: 333-344.
Holometabola	Coleoptera	Coccinellidae	Hippodamia_convergens	N	Balduf, W. V. (1935). The bionomics of entomophagous Coleoptera. John S. Swift Co., St. Louis
Holometabola	Coleoptera	Coccinellidae	Rodolia_cardinalis	N	Balduf, W. V. (1935). The bionomics of entomophagous Coleoptera. John S. Swift Co., St. Louis
Holometabola	Coleoptera	Chrysomelidae	Chrysomela_crotchi	N	Smereka, E. P. (1965). The life history and habits of Chrysomela crotchi Brown (Coleoptera: Chrysomelidae) in Northwestern Ontario. The Canadian Entomologist, 97(05), 541-549.
Holometabola	Coleoptera	Chrysomelidae	Galerucella_cavicollis	N	Hartzell, F. Z. (1917). Bulletin: Number 444: The Cherry Leaf-Beetle.
Holometabola	Coleoptera	Chrysomelidae	Lema_praeusta	N	Sengupta, G. C., & Behura, B. K. (1957). On the Biology of Lema praeusta Fab. 1, 2. Journal of Economic Entomology, 50(4), 471-474.
Holometabola	Coleoptera	Chrysomelidae	Promecotheca_reichi	N	Taylor, T. H. C. (1937). The biological control of an insect in Fiji. An account of the coconut leaf-mining beetle and its parasite complex. The Biological Control of an Insect in Fiji. An Account of the Coconut Leaf-mining Beetle and its Parasite Complex.
Holometabola	Coleoptera	Cerambycidae	Epepeotus_luscus	N	Beeson, C. F. C., & Bhatia, B. M. (1939). On the Biology of the Cerambycidae (Coleopt.). Indian Forest Records (Entomology), 5(1).
Holometabola	Coleoptera	Cerambycidae	Saperda_carcharias	N	Dafauce, C. (1966). Treatment of the Poplar borers Cryptorrhynchus lapathi and Saperda carcharias by control of the imagos. Bol. Serv. Plagas For., Madrid, 9(18), 113-21.
Holometabola	Coleoptera	Bruchidae	Bruchus_quadrimaculatus	N	Larson, A. O., & Fisher, C. K. (1924). Longevity and fecundity of Bruchus quadrimaculatus Fab. as influenced by different foods. J. Agric. Res, 29, 297-305.
Holometabola	Coleoptera	Bruchidae	Zabrotes_subfasciatus	N	de Carvalho, R. P. L., & Rosseto, C. J. (1968). Biology of Zabrotes subfasciatus (Boheman)(Coleoptera: Bruehidae). Revista Brasileira de Entomologia, 13, 195-197.
Holometabola	Coleoptera	Curculionidae	Alcidodes_affaber	N	Subramanian, T. R., & Swellings, N. (1959). Biology of Alcidodes affaber aurivillius. The Indian Journal of Agricultural Sciences, 29 (4): 81-89.
Holometabola	Coleoptera	Curculionidae	Alcidodes_bubo	N	Subramanian, T. (1959). The Biology of the Weevil Alcidodes bubo (Fabricius)(Coleoptera: Curculionidae). Journal of the Bombay Natural History Society, 80.
Holometabola	Coleoptera	Curculionidae	Conotrachelus_nenuphar	N	Snapp, O. I. (1930). Life history and habits of the plum curculio in the Georgia peach belt. Technical Bulletin. United States Department of Agriculture, (188).
Holometabola	Coleoptera	Curculionidae	Hypera_variabilis	N	Saringer, G., & Deseo, K. V. (1966). Effect of photoperiod and temperature on the diapause of the alfalfa weevil (Hypera variabilis Herbst.). Acta Phytopathologica Academiae Scientiarum Hungaricae, 1(3-4), 353-363.
Holometabola	Coleoptera	Curculionidae	Myllocerus_maculosus	N	Gupta, B. P. (1966). Bionomies of the cotton grey weevil Myllocerus maculosus Desb.(Curculionidae-Coleoptera). Labdev J. Sci. Technol, 4, 124-127.
Holometabola	Coleoptera	Curculionidae	Paramecops_farinosa	N	Subramanian, T. R. (1957). Life-history of the Calotropis or ‘Ark’weevil Paramecops farinosa Wiedemann. Indian Journal of Entomology, 19, 31-36.
Holometabola	Coleoptera	Curculionidae	Protocylas_coimbatorensis	N	Subramanian, T. R. (1957). Description and life history of a new weevil of the genus Protocylas from Coimbatore. Indian J. Entomol, 19, 204-213.
Holometabola	Coleoptera	Scolytidae	Coccotrypes_carpophagus	B	Hinton AE. 1981. Biology of insect eggs. Volume 1. Pergamon Press.
Holometabola	Coleoptera	Scolytidae	Stephanoderes_hampei	B	Hinton AE. 1981. Biology of insect eggs. Volume 1. Pergamon Press.
Holometabola	Hymenoptera	Braconidae	Apanteles_glomeratus	N	Hinton AE. 1981. Biology of insect eggs. Volume 1. Pergamon Press.
Holometabola	Hymenoptera	Braconidae	Aphidius_gomezi	N	Hinton AE. 1981. Biology of insect eggs. Volume 1. Pergamon Press.
Holometabola	Hymenoptera	Braconidae	Bracon_lineatellae	N	Hinton AE. 1981. Biology of insect eggs. Volume 1. Pergamon Press.
Holometabola	Hymenoptera	Braconidae	Bracon_mellitor	N	Hinton AE. 1981. Biology of insect eggs. Volume 1. Pergamon Press.
Holometabola	Hymenoptera	Braconidae	Chelonus_annulipes	N	Hinton AE. 1981. Biology of insect eggs. Volume 1. Pergamon Press.
Holometabola	Hymenoptera	Braconidae	Microplitis_plutellae	N	Hinton AE. 1981. Biology of insect eggs. Volume 1. Pergamon Press.
Holometabola	Hymenoptera	Ichneumonidae	Exeristes_roborator	N	Hinton AE. 1981. Biology of insect eggs. Volume 1. Pergamon Press.
Holometabola	Hymenoptera	Ichneumonidae	Hyposoter_disparis	N	Hinton AE. 1981. Biology of insect eggs. Volume 1. Pergamon Press.
Holometabola	Hymenoptera	Ichneumonidae	Nythobia_insularis	N	Hinton AE. 1981. Biology of insect eggs. Volume 1. Pergamon Press.
Holometabola	Hymenoptera	Ichneumonidae	Phaeogenes_nigridens	N	Hinton AE. 1981. Biology of insect eggs. Volume 1. Pergamon Press.
Holometabola	Hymenoptera	Trichogrammatidae	Trichogramma_cacoeciae	N	Hinton AE. 1981. Biology of insect eggs. Volume 1. Pergamon Press.
Holometabola	Hymenoptera	Trichogrammatidae	Trichogramma_embryophagum	N	Hinton AE. 1981. Biology of insect eggs. Volume 1. Pergamon Press.
Holometabola	Hymenoptera	Trichogrammatidae	Trichogramma_minutum	N	Hinton AE. 1981. Biology of insect eggs. Volume 1. Pergamon Press.
Holometabola	Hymenoptera	Trichogrammatidae	Trichogramma_semblidis	N	Hinton AE. 1981. Biology of insect eggs. Volume 1. Pergamon Press.
Holometabola	Hymenoptera	Pteromalidae	Amblymerus_bruchophagi	N	Hinton AE. 1981. Biology of insect eggs. Volume 1. Pergamon Press.
Holometabola	Hymenoptera	Pteromalidae	Dirhicnus_alboannulatus	N	Hinton AE. 1981. Biology of insect eggs. Volume 1. Pergamon Press.
Holometabola	Hymenoptera	Pteromalidae	Eupteromalus_nidulans	N	Hinton AE. 1981. Biology of insect eggs. Volume 1. Pergamon Press.
Holometabola	Hymenoptera	Pteromalidae	Habrocytus_cerealellae	N	Hinton AE. 1981. Biology of insect eggs. Volume 1. Pergamon Press.
Holometabola	Hymenoptera	Eulophidae	Melittobia_acasta	N	Hinton AE. 1981. Biology of insect eggs. Volume 1. Pergamon Press.
Holometabola	Hymenoptera	Eulophidae	Pediobius_foveolatus	N	Hinton AE. 1981. Biology of insect eggs. Volume 1. Pergamon Press.
Holometabola	Hymenoptera	Aphelinidae	Aphelinus_asychis	N	Hinton AE. 1981. Biology of insect eggs. Volume 1. Pergamon Press.
Holometabola	Hymenoptera	Aphelinidae	Aphelinus_mali	N	Hinton AE. 1981. Biology of insect eggs. Volume 1. Pergamon Press.
Holometabola	Hymenoptera	Aphelinidae	Aphelinus_semiflavus	N	Hinton AE. 1981. Biology of insect eggs. Volume 1. Pergamon Press.
Holometabola	Hymenoptera	Aphelinidae	Prospaltella_perniciosa	N	Hinton AE. 1981. Biology of insect eggs. Volume 1. Pergamon Press.
Holometabola	Hymenoptera	Encyrtidae	Ooencyrtus_kuwanai	N	Hinton AE. 1981. Biology of insect eggs. Volume 1. Pergamon Press.
Holometabola	Hymenoptera	Eurytomidae	Eurytoma_amygdali	N	Hinton AE. 1981. Biology of insect eggs. Volume 1. Pergamon Press.
Holometabola	Hymenoptera	Eucharitidae	Kapala_terminalis	N	Hinton AE. 1981. Biology of insect eggs. Volume 1. Pergamon Press.
Holometabola	Hymenoptera	Eucharitidae	Stilbula_cynipiformis	N	Hinton AE. 1981. Biology of insect eggs. Volume 1. Pergamon Press.
Holometabola	Hymenoptera	Chalcidae	Brachymeria_femorata	N	Hinton AE. 1981. Biology of insect eggs. Volume 1. Pergamon Press.
Holometabola	Hymenoptera	Scelionidae	Phanurus_beneficiens	N	Hinton AE. 1981. Biology of insect eggs. Volume 1. Pergamon Press.
Holometabola	Hymenoptera	Heloridae	Helorus_paradoxus	N	Hinton AE. 1981. Biology of insect eggs. Volume 1. Pergamon Press.
Holometabola	Hymenoptera	Scoliidae	Scolia_manilae	N	Hinton AE. 1981. Biology of insect eggs. Volume 1. Pergamon Press.
Holometabola	Hymenoptera	Bethylidae	Cephalonomia_gallicola	N	Hinton AE. 1981. Biology of insect eggs. Volume 1. Pergamon Press.
Holometabola	Trichoptera	Phryganeidae	Phryganaea_grandis	N	Hinton AE. 1981. Biology of insect eggs. Volume 1. Pergamon Press.
Holometabola	Trichoptera	Limnephilidae	Potamophylax_stellatus	N	Hinton AE. 1981. Biology of insect eggs. Volume 1. Pergamon Press.
Holometabola	Trichoptera	Sericostomatidae	Brachycentrus_subnubilus	N	Hinton AE. 1981. Biology of insect eggs. Volume 1. Pergamon Press.
Holometabola	Trichoptera	Sericostomatidae	Notidobia_ciliaris	N	Hinton AE. 1981. Biology of insect eggs. Volume 1. Pergamon Press.
Holometabola	Trichoptera	Beraeidae	Bereodes_minuta	N	Hinton AE. 1981. Biology of insect eggs. Volume 1. Pergamon Press.
Holometabola	Trichoptera	Leptoceridae	Athripsodes_cinereus	N	Hinton AE. 1981. Biology of insect eggs. Volume 1. Pergamon Press.
Holometabola	Trichoptera	Leptoceridae	Athripsodes_senilis	N	Hinton AE. 1981. Biology of insect eggs. Volume 1. Pergamon Press.
Holometabola	Trichoptera	Leptoceridae	Hydropsyche_angustipennis	N	Hinton AE. 1981. Biology of insect eggs. Volume 1. Pergamon Press.
Holometabola	Trichoptera	Leptoceridae	Oecetis_lacustris	N	Hinton AE. 1981. Biology of insect eggs. Volume 1. Pergamon Press.
Holometabola	Lepidoptera	Hepialidae	Oxycanus_cervinata	N	Hinton AE. 1981. Biology of insect eggs. Volume 1. Pergamon Press.
Holometabola	Lepidoptera	Psychidae	Oiketicus_kirbyi	N	Hinton AE. 1981. Biology of insect eggs. Volume 1. Pergamon Press.
Holometabola	Lepidoptera	Sesiidae	Aegeria_pictipes	N	Hinton AE. 1981. Biology of insect eggs. Volume 1. Pergamon Press.
Holometabola	Lepidoptera	Gelechiidae	Phthorimaea_operculella	N	Hinton AE. 1981. Biology of insect eggs. Volume 1. Pergamon Press.
Holometabola	Lepidoptera	Cossidae	Azygophleps_scalaris	N	Hinton AE. 1981. Biology of insect eggs. Volume 1. Pergamon Press.
Holometabola	Lepidoptera	Cossidae	Eulophonotus_myrmeleon	N	Hinton AE. 1981. Biology of insect eggs. Volume 1. Pergamon Press.
Holometabola	Lepidoptera	Cossidae	Zeuzera_coffeae	N	Hinton AE. 1981. Biology of insect eggs. Volume 1. Pergamon Press.
Holometabola	Lepidoptera	Tortricidae	Herpystis_cuscutae	N	Hinton AE. 1981. Biology of insect eggs. Volume 1. Pergamon Press.
Holometabola	Lepidoptera	Pyralidae	Chilo_auricilia	N	Hinton AE. 1981. Biology of insect eggs. Volume 1. Pergamon Press.
Holometabola	Lepidoptera	Pyralidae	Crambus_laqueatellus	N	Hinton AE. 1981. Biology of insect eggs. Volume 1. Pergamon Press.
Holometabola	Lepidoptera	Pyralidae	Diatraea_lineolata	N	Hinton AE. 1981. Biology of insect eggs. Volume 1. Pergamon Press.
Holometabola	Lepidoptera	Pyralidae	Diatraea_saccharalis	N	Hinton AE. 1981. Biology of insect eggs. Volume 1. Pergamon Press.
Holometabola	Lepidoptera	Pyralidae	Vitula_edmandsii	N	Hinton AE. 1981. Biology of insect eggs. Volume 1. Pergamon Press.
Holometabola	Lepidoptera	Hesperiidae	Quinta_cannae	N	Hinton AE. 1981. Biology of insect eggs. Volume 1. Pergamon Press.
Holometabola	Lepidoptera	Papilionidae	Papilio_demoleus	N	Hinton AE. 1981. Biology of insect eggs. Volume 1. Pergamon Press.
Holometabola	Lepidoptera	Noctuidae	Actebia_fennica	N	Hinton AE. 1981. Biology of insect eggs. Volume 1. Pergamon Press.
Holometabola	Lepidoptera	Noctuidae	Agrotis_repleta	N	Hinton AE. 1981. Biology of insect eggs. Volume 1. Pergamon Press.
Holometabola	Lepidoptera	Noctuidae	Heliothis_zea	N	Hinton AE. 1981. Biology of insect eggs. Volume 1. Pergamon Press.
Holometabola	Lepidoptera	Noctuidae	Laphygma_frugiperda	N	Hinton AE. 1981. Biology of insect eggs. Volume 1. Pergamon Press.
Holometabola	Lepidoptera	Noctuidae	Lithophane_laticinerea	N	Hinton AE. 1981. Biology of insect eggs. Volume 1. Pergamon Press.
Holometabola	Lepidoptera	Noctuidae	Orthosia_hibisci	N	Hinton AE. 1981. Biology of insect eggs. Volume 1. Pergamon Press.
Holometabola	Lepidoptera	Noctuidae	Othreis_materna	N	Hinton AE. 1981. Biology of insect eggs. Volume 1. Pergamon Press.
Holometabola	Lepidoptera	Noctuidae	Tiracola_plagiata	N	Hinton AE. 1981. Biology of insect eggs. Volume 1. Pergamon Press.
Holometabola	Lepidoptera	Noctuidae	Trichoplusia_ni	N	Hinton AE. 1981. Biology of insect eggs. Volume 1. Pergamon Press.
Holometabola	Lepidoptera	Nolidae	Celama_sorghiella	N	Hinton AE. 1981. Biology of insect eggs. Volume 1. Pergamon Press.
Holometabola	Lepidoptera	Lymantriidae	Lymantria_ampla	N	Hinton AE. 1981. Biology of insect eggs. Volume 1. Pergamon Press.
Holometabola	Lepidoptera	Lymantriidae	Orgyia_postica	N	Hinton AE. 1981. Biology of insect eggs. Volume 1. Pergamon Press.
Holometabola	Lepidoptera	Notodontidae	Thaumetopoea_processionea	N	Hinton AE. 1981. Biology of insect eggs. Volume 1. Pergamon Press.
Holometabola	Lepidoptera	Lasiocampidae	Malacosoma_disstria	N	Hinton AE. 1981. Biology of insect eggs. Volume 1. Pergamon Press.
Holometabola	Lepidoptera	Sphingidae	Protoparce_maculata	N	Hinton AE. 1981. Biology of insect eggs. Volume 1. Pergamon Press.
Holometabola	Lepidoptera	Sphingidae	Protoparce_sexta	N	Hinton AE. 1981. Biology of insect eggs. Volume 1. Pergamon Press.
Holometabola	Siphonaptera	Pulicidae	Pulex_irritans	N	Hinton AE. 1981. Biology of insect eggs. Volume 1. Pergamon Press.
Holometabola	Diptera	Tipulidae	Ctenophora_guttata	N	Hinton AE. 1981. Biology of insect eggs. Volume 1. Pergamon Press.
Holometabola	Diptera	Tipulidae	Rhipidia_maculata	N	Hinton AE. 1981. Biology of insect eggs. Volume 1. Pergamon Press.
Holometabola	Diptera	Tipulidae	Tipula_luna	N	Hinton AE. 1981. Biology of insect eggs. Volume 1. Pergamon Press.
Holometabola	Diptera	Culicidae	Aedes_aegyptii	N	Hinton AE. 1981. Biology of insect eggs. Volume 1. Pergamon Press.
Holometabola	Diptera	Culicidae	Anopheles_atroparvus	N	Hinton AE. 1981. Biology of insect eggs. Volume 1. Pergamon Press.
Holometabola	Diptera	Chironomidae	Chironomus_tepperi	N	Hinton AE. 1981. Biology of insect eggs. Volume 1. Pergamon Press.
Holometabola	Diptera	Chironomidae	Smittia_gracilis	N	Hinton AE. 1981. Biology of insect eggs. Volume 1. Pergamon Press.
Holometabola	Diptera	Sciaridae	Bradysia_impatiens	N	Hinton AE. 1981. Biology of insect eggs. Volume 1. Pergamon Press.
Holometabola	Diptera	Cecidomyiidae	Anabremia_inquilina	N	Hinton AE. 1981. Biology of insect eggs. Volume 1. Pergamon Press.
Holometabola	Diptera	Cecidomyiidae	Contarinia_nasturtii	N	Hinton AE. 1981. Biology of insect eggs. Volume 1. Pergamon Press.
Holometabola	Diptera	Eurytomidae	Harmolita_tritici	N	Hinton AE. 1981. Biology of insect eggs. Volume 1. Pergamon Press.
Holometabola	Diptera	Tabanidae	Tabanus_tenens	N	Hinton AE. 1981. Biology of insect eggs. Volume 1. Pergamon Press.
Holometabola	Diptera	Acroceridae	Pterodonta_flavipes	N	Hinton AE. 1981. Biology of insect eggs. Volume 1. Pergamon Press.
Holometabola	Diptera	Rhagionidae	Vermileo_vermileo	N	Hinton AE. 1981. Biology of insect eggs. Volume 1. Pergamon Press.
Holometabola	Diptera	Tephritidae	Rhagoletis_cerasi	N	Hinton AE. 1981. Biology of insect eggs. Volume 1. Pergamon Press.
Holometabola	Diptera	Sciomyzidae	Sepedon_neili	N	Hinton AE. 1981. Biology of insect eggs. Volume 1. Pergamon Press.
Holometabola	Diptera	Drosophilidae	Drosophila_melanogaster	F	Hinton AE. 1981. Biology of insect eggs. Volume 1. Pergamon Press.
Holometabola	Diptera	Calliphoridae	Lucilia_cuprina	N	Hinton AE. 1981. Biology of insect eggs. Volume 1. Pergamon Press.
Holometabola	Diptera	Muscidae	Stomoxys_sitiens	N	Hinton AE. 1981. Biology of insect eggs. Volume 1. Pergamon Press.
Holometabola	Coleoptera	Scolytidae	Dendroctonus_brevicomis	B	Hinton AE. 1981. Biology of insect eggs. Volume 1. Pergamon Press.
Holometabola	Diptera	Syrphidae	Platycheirus_albimanus	N	Gilbert, F. S. (1986). Hoverflies. University Press
Holometabola	Diptera	Syrphidae	Syrphus_ribesii	N	Gilbert, F. S. (1986). Hoverflies. University Press
Holometabola	Diptera	Syrphidae	Syrphus_vitripennis	N	Gilbert, F. S. (1986). Hoverflies. University Press
Holometabola	Diptera	Syrphidae	Merodon_equestris	N	Gilbert, F. S. (1986). Hoverflies. University Press
Holometabola	Lepidoptera	Papilionidae	Papilio_polyxenes	N	Blau WS. 1981. Latitudinal Variation in the Life Histories of Insects Occupying Disturbed Habitats: A Case Study. Springer-Verlag.
Holometabola	Diptera	Syrphidae	Baccha_obscuripennis	N	Gilbert, F. S. (1986). Hoverflies. University Press
Holometabola	Diptera	Syrphidae	Baccha_elongata	N	Gilbert, F. S. (1986). Hoverflies. University Press
Holometabola	Siphonaptera	Pulicidae	Ctenocephalides_felis	N	Hsu MH, Wu WJ. 2001. Off-Host Observations of Mating and Postmating Behaviors in the Cat Flea (Siphonaptera: Pulicidae). Journal of Medical Entomology 38:352-360.
Holometabola	Diptera	Syrphidae	Rhingia_rostrata	N	Gilbert, F. S. (1986). Hoverflies. University Press
Holometabola	Diptera	Tabanidae	Goniops_chrysacoma	F	Tallamy DW, Wood TK. 1986. Convergence patterns in subsocial insects. Annual Review of Entomology 31:369-390.
Holometabola	Diptera	Syrphidae	Sericomyia_silentis	N	Gilbert, F. S. (1986). Hoverflies. University Press
Holometabola	Diptera	Syrphidae	Chrysotoxum_cautum	N	Gilbert, F. S. (1986). Hoverflies. University Press
Holometabola	Coleoptera	Chrysomelidae	Euryope_terminalis	N	Paterson, N. F. (1931). A contribution to the embryological development of Euryope terminalis Baly,(Coleoptera, Phytophaga, Chrysomelidae). Part I: The early embryonic development. S. Afr. J. Sci, 28, 344-71.
Holometabola	Coleoptera	Meloidae	Mylabris_pustulatus	N	Deobahkta SR. 1957. Agra University Journal of Research 6:92-172.
Holometabola	Coleoptera	Bruchidae	Bruchidius_obtectus	N	Jung E. 1966. Zeitschrift für Morphologie (und Ökologie) der Tiere 56:444-480.
Holometabola	Neuroptera	Chrysopidae	Chrysopa_perla	N	Bock E. 1939. Zeitschrift für Morphologie (und Ökologie) der Tiere 35:615-702.
Holometabola	Mecoptera	Panorpidae	Panorpa_pryeri	N	Ando, H. (1960). Studies on the early embryonic development of a scorpion fly, Panorpa pryeri MacLachlan (Mecoptera, Panorpidae). Science Reports of the Tokyo Kyoiku Daigaku, 227-42.
Holometabola	Lepidoptera	Saturniidae	Antheraea_pernyi	N	SAITO, S. (1934). A study on the development of the tusser worm, Antheraea pernyi Guer. Journal of the Faculty of Agriculture, Hokkaido Imperial University= 北海道帝國大學農學部紀要, 33(4), 249-266.
Holometabola	Lepidoptera	Bombycidae	Bombyx_mori	N	Grandori, R. (1931). Studi sulla nascita delle larve del Bombyx mori L. Boll. Zool. Agrar. Bachicolt. Univ. Studi Milano, 2, 22-45.
Holometabola	Lepidoptera	Tortricidae	Epiphyas_postvittana	N	Reed EM, Day MR. 1966. Australian Journal of Zoology 14:253-263.
Holometabola	Lepidoptera	Pyralidae	Chilo_suppresalis	N	Okada, M. (1960). Embryonic development of the rice stemborer, Chilo suppressalis. Sci. Rep. Tokyo Kyoiku Daig.(Sec. B), 9, 243-296.
Holometabola	Lepidoptera	Arctiidae	Diacrisia_virginica	N	Johannsen OA. 1929. Journal of Morphology 48:493-541.
Holometabola	Lepidoptera	Noctuidae	Heliothis_zeae	N	Presser BD, Rutchsky CW. 1957. Annals of the Entomological Society of America 50:133-164.
Holometabola	Lepidoptera	Pyralidae	Anagasta_kuhniella	N	Sehl A. 1931. Zeitschrift für Morphologie (und Ökologie) der Tiere 20:535-598.
Holometabola	Diptera	Tephritidae	Dacus_tryoni	N	Anderson DT. 1962. Journal of Embryology and Experimental Morphology 10:248-292.
Holometabola	Diptera	Culicidae	Culex_fatigans	N	Davis CW. 1967. Australian Journal of Zoology 15:547-579.
Holometabola	Diptera	Simuliidae	Simulium_pinctipes	N	Gambrell FL. 1933. Annals of the Entomological Society of America 26:641-671.
Holometabola	Diptera	Sciaridae	Sciara_coprophila	N	Du Bois AM. 1932. Journal of Morphology 54:161-192.
Holometabola	Hymenoptera	Apidae	Chalicodoma_muraria	F	Carrière J, Bürger O. 1897. Die Entwickelungsgeschichte der Mauerbicne (Chalicodoma muraria), im Ei. Nov. Act. Acad. Leop.-Carol, 69:255-420.
Holometabola	Hymenoptera	Sphecidae	Ammophila_campestris	F	Baerends GP, Baerends-von Roon JM. 1950. Tijdschrift voor Entomologie 92:53-112.
Holometabola	Hymenoptera	Tenthredinidae	Aglaostigma_occipitosa	N	Ando H, Okada M. 1958. Acta Hymenopterologica 1:55-62.
Holometabola	Hymenoptera	Ichneumonidae	Mesoleius_tenthredinis	N	Bronskill JF. 1964. Canadian Journal of Zoology 42:439-453.
Holometabola	Hymenoptera	Braconidae	Habrobracon_juglandis	N	Amy RJ. 1961. Journal of Morphology 109:199-218.
Holometabola	Hymenoptera	Tenthredinidae	Pontania_capreae	N	Ivanova-Kasas, O. M. (1959). Die embryonale Entwicklung der Blattwespe Pontania capreae L.(Hymenoptera, Tenthredinidae). Zool. Jb. Anat. Ont, 77, 193-228.
Holometabola	Hymenoptera	Eurytomidae	Eurytoma_aciculata	N	Ivanova-Kasas, O. M. (1959). Die embryonale Entwicklung der Blattwespe Pontania capreae L.(Hymenoptera, Tenthredinidae). Zool. Jb. Anat. Ont, 77, 193-228.
Holometabola	Lepidoptera	Nymphalidae	Polygonia_c-album	N	Karlsson B, Wickman PO. 1989. The cost of prolonged life: an experiment on a nymphalid butterfly. Functional Ecology 3:399-405.
Holometabola	Mecoptera	Panorpidae	Panorpa_helena	N	Byers GW. 2005. Scorpionflies, Hangingflies, and other Mecoptera. URL=http://www.emporia.edu/ksn/v48n1-may2002/.
Holometabola	Mecoptera	Bittacidae	Hylobittacus_apicalis	N	Byers GW. 2005. Scorpionflies, Hangingflies, and other Mecoptera. URL=http://www.emporia.edu/ksn/v48n1-may2002/.
Holometabola	Mecoptera	Boreidae	Boreus_sp	N	Byers GW. 2005. Scorpionflies, Hangingflies, and other Mecoptera. URL=http://www.emporia.edu/ksn/v48n1-may2002/.
Holometabola	Neuroptera	Chrysopidae	Chrysoperla_carnea	N	Weeden CR, Shelton AM, Li Y, Hoffmann MP. 2006. Biological Control: a guide to natural enemies in North America. URL=http://www.nysaes.cornell.edu/ent/biocontrol/.
Holometabola	Neuroptera	Hemerobiidae	Hemerobius_stigma	N	Weeden CR, Shelton AM, Li Y, Hoffmann MP. 2006. Biological Control: a guide to natural enemies in North America. URL=http://www.nysaes.cornell.edu/ent/biocontrol/.
Holometabola	Diptera	Cecidomyiidae	Aphidoletes_aphidimyza	N	Lucas, É., & Brodeur, J. (1999). Oviposition site selection by the predatory midge Aphidoletes aphidimyza (Diptera: Cecidomyiidae). Environmental Entomology, 28(4), 622-627.
Holometabola	Coleoptera	Staphylinidae	Aleochara_bilineata	N	Weeden CR, Shelton AM, Li Y, Hoffmann MP. 2006. Biological Control: a guide to natural enemies in North America. URL=http://www.nysaes.cornell.edu/ent/biocontrol/.
Holometabola	Coleoptera	Coccinellidae	Chilocorus_kuwanae	N	Weeden CR, Shelton AM, Li Y, Hoffmann MP. 2006. Biological Control: a guide to natural enemies in North America. URL=http://www.nysaes.cornell.edu/ent/biocontrol/.
Holometabola	Coleoptera	Coccinellidae	Coleomegilla_maculata	N	Weeden CR, Shelton AM, Li Y, Hoffmann MP. 2006. Biological Control: a guide to natural enemies in North America. URL=http://www.nysaes.cornell.edu/ent/biocontrol/.
Holometabola	Coleoptera	Coccinellidae	Pseudoscymnus_tsugae	N	Weeden CR, Shelton AM, Li Y, Hoffmann MP. 2006. Biological Control: a guide to natural enemies in North America. URL=http://www.nysaes.cornell.edu/ent/biocontrol/.
Holometabola	Coleoptera	Chrysomelidae	Agasicles_hygrophila	N	Weeden CR, Shelton AM, Li Y, Hoffmann MP. 2006. Biological Control: a guide to natural enemies in North America. URL=http://www.nysaes.cornell.edu/ent/biocontrol/.
Holometabola	Coleoptera	Curculionidae	Bangasternus_fausti	N	Weeden CR, Shelton AM, Li Y, Hoffmann MP. 2006. Biological Control: a guide to natural enemies in North America. URL=http://www.nysaes.cornell.edu/ent/biocontrol/.
Holometabola	Coleoptera	Curculionidae	Larinus_minutus	N	Weeden CR, Shelton AM, Li Y, Hoffmann MP. 2006. Biological Control: a guide to natural enemies in North America. URL=http://www.nysaes.cornell.edu/ent/biocontrol/.
Holometabola	Coleoptera	Curculionidae	Larinus_obtusus	N	Weeden CR, Shelton AM, Li Y, Hoffmann MP. 2006. Biological Control: a guide to natural enemies in North America. URL=http://www.nysaes.cornell.edu/ent/biocontrol/.
Holometabola	Lepidoptera	Gelechiidae	Metzneria_paucipunctella	N	Weeden CR, Shelton AM, Li Y, Hoffmann MP. 2006. Biological Control: a guide to natural enemies in North America. URL=http://www.nysaes.cornell.edu/ent/biocontrol/.
Holometabola	Lepidoptera	Tortricidae	Pelochrista_medullana	N	Weeden CR, Shelton AM, Li Y, Hoffmann MP. 2006. Biological Control: a guide to natural enemies in North America. URL=http://www.nysaes.cornell.edu/ent/biocontrol/.
Holometabola	Coleoptera	Buprestidae	Sphenoptera_jugoslavica	N	Weeden CR, Shelton AM, Li Y, Hoffmann MP. 2006. Biological Control: a guide to natural enemies in North America. URL=http://www.nysaes.cornell.edu/ent/biocontrol/.
Holometabola	Diptera	Tephritidae	Urophora_affinis	N	Weeden CR, Shelton AM, Li Y, Hoffmann MP. 2006. Biological Control: a guide to natural enemies in North America. URL=http://www.nysaes.cornell.edu/ent/biocontrol/.
Holometabola	Diptera	Tephritidae	Urophora_quadrifasciata	N	Weeden CR, Shelton AM, Li Y, Hoffmann MP. 2006. Biological Control: a guide to natural enemies in North America. URL=http://www.nysaes.cornell.edu/ent/biocontrol/.
Holometabola	Coleoptera	Chrysomelidae	Aphthona_abdominalis	N	Weeden CR, Shelton AM, Li Y, Hoffmann MP. 2006. Biological Control: a guide to natural enemies in North America. URL=http://www.nysaes.cornell.edu/ent/biocontrol/.
Holometabola	Coleoptera	Chrysomelidae	Aphthona_czwalinae	N	Weeden CR, Shelton AM, Li Y, Hoffmann MP. 2006. Biological Control: a guide to natural enemies in North America. URL=http://www.nysaes.cornell.edu/ent/biocontrol/.
Holometabola	Coleoptera	Chrysomelidae	Aphthona_flava	N	Weeden CR, Shelton AM, Li Y, Hoffmann MP. 2006. Biological Control: a guide to natural enemies in North America. URL=http://www.nysaes.cornell.edu/ent/biocontrol/.
Holometabola	Coleoptera	Chrysomelidae	Aphthona_lacertosa	N	Weeden CR, Shelton AM, Li Y, Hoffmann MP. 2006. Biological Control: a guide to natural enemies in North America. URL=http://www.nysaes.cornell.edu/ent/biocontrol/.
Holometabola	Coleoptera	Chrysomelidae	Aphthona_nigriscutus	N	Weeden CR, Shelton AM, Li Y, Hoffmann MP. 2006. Biological Control: a guide to natural enemies in North America. URL=http://www.nysaes.cornell.edu/ent/biocontrol/.
Holometabola	Lepidoptera	Sesiidae	Chamaesphecia_hungarica	N	Weeden CR, Shelton AM, Li Y, Hoffmann MP. 2006. Biological Control: a guide to natural enemies in North America. URL=http://www.nysaes.cornell.edu/ent/biocontrol/.
Holometabola	Lepidoptera	Sphingidae	Hyles_euphorbiae	N	Weeden CR, Shelton AM, Li Y, Hoffmann MP. 2006. Biological Control: a guide to natural enemies in North America. URL=http://www.nysaes.cornell.edu/ent/biocontrol/.
Holometabola	Coleoptera	Cerambycidae	Oberia_erythrocephala	N	Weeden CR, Shelton AM, Li Y, Hoffmann MP. 2006. Biological Control: a guide to natural enemies in North America. URL=http://www.nysaes.cornell.edu/ent/biocontrol/.
Holometabola	Coleoptera	Curculionidae	Trichosirocalus_horridus	N	Weeden CR, Shelton AM, Li Y, Hoffmann MP. 2006. Biological Control: a guide to natural enemies in North America. URL=http://www.nysaes.cornell.edu/ent/biocontrol/.
Holometabola	Coleoptera	Curculionidae	Gymnetron_linariae	N	Weeden CR, Shelton AM, Li Y, Hoffmann MP. 2006. Biological Control: a guide to natural enemies in North America. URL=http://www.nysaes.cornell.edu/ent/biocontrol/.
Holometabola	Hymenoptera	Mymaridae	Anaphes_flavipes	N	Weeden CR, Shelton AM, Li Y, Hoffmann MP. 2006. Biological Control: a guide to natural enemies in North America. URL=http://www.nysaes.cornell.edu/ent/biocontrol/.
Holometabola	Hymenoptera	Ichneumonidae	Bathyplectes_anurus	N	Weeden CR, Shelton AM, Li Y, Hoffmann MP. 2006. Biological Control: a guide to natural enemies in North America. URL=http://www.nysaes.cornell.edu/ent/biocontrol/.
Holometabola	Coleoptera	Curculionidae	Hypera_brunnipennis	N	Weeden CR, Shelton AM, Li Y, Hoffmann MP. 2006. Biological Control: a guide to natural enemies in North America. URL=http://www.nysaes.cornell.edu/ent/biocontrol/.
Holometabola	Hymenoptera	Pteromalidae	Catolaccus_grandis	N	Weeden CR, Shelton AM, Li Y, Hoffmann MP. 2006. Biological Control: a guide to natural enemies in North America. URL=http://www.nysaes.cornell.edu/ent/biocontrol/.
Holometabola	Hymenoptera	Aphelinidae	Encarsia_formosa	N	Weeden CR, Shelton AM, Li Y, Hoffmann MP. 2006. Biological Control: a guide to natural enemies in North America. URL=http://www.nysaes.cornell.edu/ent/biocontrol/.
Holometabola	Hymenoptera	Aphelinidae	Encarsia_inaron	N	Weeden CR, Shelton AM, Li Y, Hoffmann MP. 2006. Biological Control: a guide to natural enemies in North America. URL=http://www.nysaes.cornell.edu/ent/biocontrol/.
Holometabola	Hymenoptera	Aphelinidae	Eretmocerus_eremicus	N	Weeden CR, Shelton AM, Li Y, Hoffmann MP. 2006. Biological Control: a guide to natural enemies in North America. URL=http://www.nysaes.cornell.edu/ent/biocontrol/.
Holometabola	Hymenoptera	Ichneumonidae	Eriborus_terebrans	N	Weeden CR, Shelton AM, Li Y, Hoffmann MP. 2006. Biological Control: a guide to natural enemies in North America. URL=http://www.nysaes.cornell.edu/ent/biocontrol/.
Holometabola	Hymenoptera	Aphidiidae	Lysiphlebus_testaceipes	N	Weeden CR, Shelton AM, Li Y, Hoffmann MP. 2006. Biological Control: a guide to natural enemies in North America. URL=http://www.nysaes.cornell.edu/ent/biocontrol/.
Holometabola	Hymenoptera	Encyrtidae	Metaphycus_alberti	N	Weeden CR, Shelton AM, Li Y, Hoffmann MP. 2006. Biological Control: a guide to natural enemies in North America. URL=http://www.nysaes.cornell.edu/ent/biocontrol/.
Holometabola	Hymenoptera	Pteromalidae	Muscidifurax_raptor	N	Weeden CR, Shelton AM, Li Y, Hoffmann MP. 2006. Biological Control: a guide to natural enemies in North America. URL=http://www.nysaes.cornell.edu/ent/biocontrol/.
Holometabola	Hymenoptera	Braconidae	Nealiolus_curculionis	N	Weeden CR, Shelton AM, Li Y, Hoffmann MP. 2006. Biological Control: a guide to natural enemies in North America. URL=http://www.nysaes.cornell.edu/ent/biocontrol/.
Holometabola	Hymenoptera	Braconidae	Peristenus_digoneutis	N	Weeden CR, Shelton AM, Li Y, Hoffmann MP. 2006. Biological Control: a guide to natural enemies in North America. URL=http://www.nysaes.cornell.edu/ent/biocontrol/.
Holometabola	Hymenoptera	Trichogrammatidae	Trichogramma_ostriniae	N	Weeden CR, Shelton AM, Li Y, Hoffmann MP. 2006. Biological Control: a guide to natural enemies in North America. URL=http://www.nysaes.cornell.edu/ent/biocontrol/.
Holometabola	Hymenoptera	Scelionidae	Trissolcus_basalis	N	Weeden CR, Shelton AM, Li Y, Hoffmann MP. 2006. Biological Control: a guide to natural enemies in North America. URL=http://www.nysaes.cornell.edu/ent/biocontrol/.
Holometabola	Lepidoptera	Saturniidae	Graellsia_isabellae	N	Pittawar AR. 2006. Saturniidae of Europe. URL=http://tpittaway.tripod.com/silk/satlist.htm.
Holometabola	Lepidoptera	Saturniidae	Actias_selene	N	Benz, G. (1970). The influence of the presence of individuals of the opposite sex, and some other stimuli on sexual activity, oogenesis and oviposition in five Lepidopterous species. Colloques Internationaux du Centre National de la Recherche Scientifique, (189), 175-206.
Holometabola	Lepidoptera	Saturniidae	Saturnia_pyri	N	Pittawar AR. 2006. Saturniidae of Europe. URL=http://tpittaway.tripod.com/silk/satlist.htm.
Holometabola	Lepidoptera	Saturniidae	Saturnia_atlantica	N	Pittawar AR. 2006. Saturniidae of Europe. URL=http://tpittaway.tripod.com/silk/satlist.htm.
Holometabola	Lepidoptera	Saturniidae	Saturnia_pavonia	N	Pittawar AR. 2006. Saturniidae of Europe. URL=http://tpittaway.tripod.com/silk/satlist.htm.
Holometabola	Lepidoptera	Saturniidae	Saturnia_pavoniella	N	Pittawar AR. 2006. Saturniidae of Europe. URL=http://tpittaway.tripod.com/silk/satlist.htm.
Holometabola	Lepidoptera	Saturniidae	Saturnia_spini	N	Pittawar AR. 2006. Saturniidae of Europe. URL=http://tpittaway.tripod.com/silk/satlist.htm.
Holometabola	Lepidoptera	Saturniidae	Saturnia_cephalariae	N	Pittawar AR. 2006. Saturniidae of Europe. URL=http://tpittaway.tripod.com/silk/satlist.htm.
Holometabola	Lepidoptera	Saturniidae	Caligula_lindia	N	Pittawar AR. 2006. Saturniidae of Europe. URL=http://tpittaway.tripod.com/silk/satlist.htm.
Holometabola	Lepidoptera	Saturniidae	Perisomena_caecigena	N	Pittawar AR. 2006. Saturniidae of Europe. URL=http://tpittaway.tripod.com/silk/satlist.htm.
Holometabola	Lepidoptera	Saturniidae	Neoris_huttoni	N	Pittawar AR. 2006. Saturniidae of Europe. URL=http://tpittaway.tripod.com/silk/satlist.htm.
Holometabola	Lepidoptera	Saturniidae	Samia_cynthia	N	Pittawar AR. 2006. Saturniidae of Europe. URL=http://tpittaway.tripod.com/silk/satlist.htm.
Holometabola	Lepidoptera	Saturniidae	Aglia_tau	N	Pittawar AR. 2006. Saturniidae of Europe. URL=http://tpittaway.tripod.com/silk/satlist.htm.
Holometabola	Hymenoptera	Megachilidae	Osmia_papaveris	F	Lindauer M. 1967. Communication among social bees. Harvard University Press.
Holometabola	Hymenoptera	Halictidae	Halictus_marginatus	F	Lindauer M. 1967. Communication among social bees. Harvard University Press.
Holometabola	Hymenoptera	Figitidae	Leptopilina_boulardi	N	Vårdal H, Sahlén G, Ronquist F. 2003. Morphology and evolution of the cynipoid egg (Hymenoptera). Zoological Journal of the Linnean Society 139:247-260.
Holometabola	Hymenoptera	Figitidae	Kleidotoma_dolichocera	N	Vårdal H, Sahlén G, Ronquist F. 2003. Morphology and evolution of the cynipoid egg (Hymenoptera). Zoological Journal of the Linnean Society 139:247-260.
Holometabola	Hymenoptera	Figitidae	Neralsia_sp	N	Vårdal H, Sahlén G, Ronquist F. 2003. Morphology and evolution of the cynipoid egg (Hymenoptera). Zoological Journal of the Linnean Society 139:247-260.
Holometabola	Hymenoptera	Figitidae	Xyalophora_sp	N	Vårdal H, Sahlén G, Ronquist F. 2003. Morphology and evolution of the cynipoid egg (Hymenoptera). Zoological Journal of the Linnean Society 139:247-260.
Holometabola	Hymenoptera	Figitidae	Prosaspicera_sp	N	Vårdal H, Sahlén G, Ronquist F. 2003. Morphology and evolution of the cynipoid egg (Hymenoptera). Zoological Journal of the Linnean Society 139:247-260.
Holometabola	Hymenoptera	Figitidae	Xyalaspis_sp	N	Vårdal H, Sahlén G, Ronquist F. 2003. Morphology and evolution of the cynipoid egg (Hymenoptera). Zoological Journal of the Linnean Society 139:247-260.
Holometabola	Hymenoptera	Figitidae	Alloxysta_pleuralis	N	Vårdal H, Sahlén G, Ronquist F. 2003. Morphology and evolution of the cynipoid egg (Hymenoptera). Zoological Journal of the Linnean Society 139:247-260.
Holometabola	Hymenoptera	Cynipidae	Barbotinia_oraniensis	N	Vårdal H, Sahlén G, Ronquist F. 2003. Morphology and evolution of the cynipoid egg (Hymenoptera). Zoological Journal of the Linnean Society 139:247-260.
Holometabola	Hymenoptera	Cynipidae	Andricus_quercusradicis	N	Vårdal H, Sahlén G, Ronquist F. 2003. Morphology and evolution of the cynipoid egg (Hymenoptera). Zoological Journal of the Linnean Society 139:247-260.
Holometabola	Hymenoptera	Cynipidae	Aulacidea_tragoponis	N	Vårdal H, Sahlén G, Ronquist F. 2003. Morphology and evolution of the cynipoid egg (Hymenoptera). Zoological Journal of the Linnean Society 139:247-260.
Holometabola	Hymenoptera	Cynipidae	Isocolus_lichtensteini	N	Vårdal H, Sahlén G, Ronquist F. 2003. Morphology and evolution of the cynipoid egg (Hymenoptera). Zoological Journal of the Linnean Society 139:247-260.
Holometabola	Hymenoptera	Ibaliidae	Ibalia_rufipes	N	Vårdal H, Sahlén G, Ronquist F. 2003. Morphology and evolution of the cynipoid egg (Hymenoptera). Zoological Journal of the Linnean Society 139:247-260.
Holometabola	Hymenoptera	Figitidae	Parnips_nigripes	N	Vårdal H, Sahlén G, Ronquist F. 2003. Morphology and evolution of the cynipoid egg (Hymenoptera). Zoological Journal of the Linnean Society 139:247-260.
Holometabola	Lepidoptera	Nymphalidae	Hypolimnas_anomala	F	Choe JC. 1989. Maternal care in Labidomera suturella Chevrolat (Coleoptera: Chrysomelidae: Chrysomelinae) from Costa Rica. Psyche 96:63-67.
Holometabola	Lepidoptera	Nymphalidae	Hypolimnas_antilope	F	Nafus DM, Schreiner IH. 1988. Parental care in a tropical nymphalid butterfly Hypolimnas anomala. Animal Behaviour 36:1425-1431.
Holometabola	Coleoptera	Chrysomelidae	Acromis_sparsa	F	Windsor DM. 1987. Natural history of a subsocial tortoise beetle, Acromis sparsa Boheman (Chrysomelidae: Cassinidae) in Panama. Psyche 94:127-150.
Holometabola	Coleoptera	Chrysomelidae	Pseudomesomphalia_thallassina	F	Windsor DM. 1987. Natural history of a subsocial tortoise beetle, Acromis sparsa Boheman (Chrysomelidae: Cassinidae) in Panama. Psyche 94:127-150.
Holometabola	Coleoptera	Nitidulidae	Carpophilus_longiventris	N	Werner FG. 1959. Carpophilus longiventris in saguaro blossoms (Coleoptera: Nitidulidae). Psyche 66:35-36.
Holometabola	Hymenoptera	Sphecidae	Cerceris_truncata	F	Werner, F. G. (1960). A Note on the Prey and a Nesting Site of Cerceris truncata Cameron (Hymenoptera: Sphecidae: Philanthinae). Psyche, 67(1-2), 43-43.
Holometabola	Hymenoptera	Sphecidae	Arpactophilus_mimi	F	Matthews RW, Naumann ID. 1988. Nesting biology and taxonomy of Arpactophilus mimi, a new species of social sphecid (Hymenoptera: Sphecidae) from Northern Australia. Australian Journal of Entomology 36:585-597.
Holometabola	Hymenoptera	Sphecidae	Microstigmus_comes	F	Matthews RW, Naumann ID. 1988. Nesting biology and taxonomy of Arpactophilus mimi, a new species of social sphecid (Hymenoptera: Sphecidae) from Northern Australia. Australian Journal of Entomology 36:585-597.
Holometabola	Hymenoptera	Crabronidae	Psenulus_interstitialis	F	Matthews RW. 2000. Nesting biology of the stem-nesting wasp Psenulus interstitialis Cameron (Hymenoptera: Crabronidae: Pemphredoninae) on Magnetic Island, North Queensland. Australian Journal of Entomology 39:25-28.
Holometabola	Hymenoptera	Crabronidae	Psenulus_concolor	F	Tormos J, Asís JD, Gayubo SF, Calvo J, Martín MA. 2005. Ecology of Crabronid wasps found in trap nests from Spain (Hymenoptera: Spheciformes). Florida Entomologist 88:278-284.
Holometabola	Hymenoptera	Sphecidae	Trypoxylon_attenuatum	F	Tormos J, Asís JD, Gayubo SF, Calvo J, Martín MA. 2005. Ecology of Crabronid wasps found in trap nests from Spain (Hymenoptera: Spheciformes). Florida Entomologist 88:278-284.
Holometabola	Hymenoptera	Sphecidae	Trypoxylon_beaumonti	F	Tormos J, Asís JD, Gayubo SF, Calvo J, Martín MA. 2005. Ecology of Crabronid wasps found in trap nests from Spain (Hymenoptera: Spheciformes). Florida Entomologist 88:278-284.
Holometabola	Hymenoptera	Crabronidae	Trichrysis_cyanea	N	Tormos J, Asís JD, Gayubo SF, Calvo J, Martín MA. 2005. Ecology of Crabronid wasps found in trap nests from Spain (Hymenoptera: Spheciformes). Florida Entomologist 88:278-284.
Holometabola	Hymenoptera	Sphecidae	Trypoxylon_superbum	B	Tormos J, Asís JD, Gayubo SF, Calvo J, Martín MA. 2005. Ecology of Crabronid wasps found in trap nests from Spain (Hymenoptera: Spheciformes). Florida Entomologist 88:278-284.
Holometabola	Hymenoptera	Sphecidae	Trypoxylon_rogenhoferi	B	Tormos J, Asís JD, Gayubo SF, Calvo J, Martín MA. 2005. Ecology of Crabronid wasps found in trap nests from Spain (Hymenoptera: Spheciformes). Florida Entomologist 88:278-284.
Holometabola	Hymenoptera	Sphecidae	Trypoxylon_lactitarse	B	Tormos J, Asís JD, Gayubo SF, Calvo J, Martín MA. 2005. Ecology of Crabronid wasps found in trap nests from Spain (Hymenoptera: Spheciformes). Florida Entomologist 88:278-284.
Holometabola	Hymenoptera	Sphecidae	Trypoxylon_xanthandrum	B	Tormos J, Asís JD, Gayubo SF, Calvo J, Martín MA. 2005. Ecology of Crabronid wasps found in trap nests from Spain (Hymenoptera: Spheciformes). Florida Entomologist 88:278-284.
Holometabola	Hymenoptera	Sphecidae	Trypoxylon_subimpressum	B	Genaro JA, Sánchez CS, García GA. 1989. Notas sobre la conducta de nidificación de Trypoxylon (Trypargilum) subimpressum Smith (Hymenoptera: Sphecidae). Caribbean Journal of Science 25:228-229.
Holometabola	Hymenoptera	Eulophidae	Melittobia_clavicornis	N	González JM, Abe J, Matthews RW. 2004. Offspring production and development in the parasitoid wasp Melittobia clavicornis (Cameron) (Hymenoptera: Eulophidae) from Japan. Entomological Science 7:15-19.
Holometabola	Hymenoptera	Eulophidae	Melittobia_australica	N	González JM, Abe J, Matthews RW. 2004. Offspring production and development in the parasitoid wasp Melittobia clavicornis (Cameron) (Hymenoptera: Eulophidae) from Japan. Entomological Science 7:15-19.
Holometabola	Hymenoptera	Eulophidae	Melittobia_digitata	N	González JM, Abe J, Matthews RW. 2004. Offspring production and development in the parasitoid wasp Melittobia clavicornis (Cameron) (Hymenoptera: Eulophidae) from Japan. Entomological Science 7:15-19.
Holometabola	Hymenoptera	Megachilidae	Osmia_rufa	F	Freeman BE. 1973. Preliminary studies on the population dynamics of Sceliphron assimile Dahlbom (Hymenoptera: Sphecidae) in Jamaica. Journal of Animal Ecology 42:173-182.
Holometabola	Hymenoptera	Crabronidae	Moniaecera_asperata	F	Leclercq J. 2002. Les genres Minicrabro gen. n. et Moniacera Ashmead en America (Hymenoptera: Crabronidae: Crabroninae). Notes fauniques de Gembloux 49:3-23.
Holometabola	Hymenoptera	Sphecidae	Sphecius_speciosus	F	Davis WT. 1920. Mating habits of Sphecius speciosus, the cicada-killing wasp. Bulletin of the Brooklyn Entomological Society 15:128-129.
Holometabola	Hymenoptera	Sphecidae	Austrogorytes_bellicosus	F	Evans HE, Matthews RW. 1971. Nesting behaviour and larval stages of some Australian Nyssonine sand wasps (Hymenoptera: Sphecidae). Australian Journal of Zoology 19:293-310.
Holometabola	Hymenoptera	Sphecidae	Clitemnestra_plomleyi	F	Evans HE, Matthews RW. 1971. Nesting behaviour and larval stages of some Australian Nyssonine sand wasps (Hymenoptera: Sphecidae). Australian Journal of Zoology 19:293-310.
Holometabola	Hymenoptera	Sphecidae	Sphecius_pectoralis	F	Evans HE, Matthews RW. 1971. Nesting behaviour and larval stages of some Australian Nyssonine sand wasps (Hymenoptera: Sphecidae). Australian Journal of Zoology 19:293-310.
Holometabola	Hymenoptera	Sphecidae	Bembecinus_egens	F	Evans HE, Matthews RW. 1971. Nesting behaviour and larval stages of some Australian Nyssonine sand wasps (Hymenoptera: Sphecidae). Australian Journal of Zoology 19:293-310.
Holometabola	Hymenoptera	Sphecidae	Bembecinus_antipodum	F	Evans HE, Matthews RW. 1971. Nesting behaviour and larval stages of some Australian Nyssonine sand wasps (Hymenoptera: Sphecidae). Australian Journal of Zoology 19:293-310.
Holometabola	Hymenoptera	Sphecidae	Bembecinus_hirtulus	F	Evans HE, Matthews RW. 1971. Nesting behaviour and larval stages of some Australian Nyssonine sand wasps (Hymenoptera: Sphecidae). Australian Journal of Zoology 19:293-310.
Holometabola	Hymenoptera	Sphecidae	Bembix_mareeba	F	Evans HE, Evans MA, Hook A. 1982. Observations on the nests and prey of Australian Bembix sand wasps. Australian Journal of Zoology 30:71-80.
Holometabola	Hymenoptera	Sphecidae	Bembix_promontorii	F	Evans HE, Evans MA, Hook A. 1982. Observations on the nests and prey of Australian Bembix sand wasps. Australian Journal of Zoology 30:71-80.
Holometabola	Hymenoptera	Sphecidae	Pison_spinolae	F	McCallan EM. 1979. The Sphecidae (Hymenoptera) of New Zealand. New Zealand Entomologist 7:30-41.
Holometabola	Hymenoptera	Sphecidae	Podagritus_parrotti	F	Harris AC. 1998. Nesting behaviour, life history and description of the mature larva of the beetle predator, Podagritus parrotti Leclercq (Hymenoptera: Sphecidae: Crabroninae). Journal of the Royal Society of New Zealand 4:591-604.
Holometabola	Diptera	Tephritidae	Rhagoletis_boycei	N	Papaj DR. 1994. Oviposition site guarding by male walnut flies and its possible consequences fro mating success. Behavioral Ecology and Sociobiology 34:187-195.
Holometabola	Coleoptera	Chrysomelidae	Cassida_canaliculata	N	Heisswolf A, Obermaier E, Poethke HJ. 2005. Selection of large host plants for oviposition by a monophagous leaf beetle: nutrirional quality or enemy-free space?. Ecological Entomology 30:299-306.
Holometabola	Hymenoptera	Apidae	Exoneurella_eremophila	F	Hogendoorn K, Watiniasih NL, Schwarz MP. 2001. Extended alloparental care in the almost solitary bee Exoneurella eremophila (Hymenoptera: Apidae) . Behavioral Ecology and Sociobiology 50:275-282.
Holometabola	Hymenoptera	Halictidae	Lasioglossum_malachurum	F	Richards MH, French D, Paxton RJ. 2005. It’s good to be queen: classically eusocial colony structure and low worker fitness in an obligately social sweat bee. Molecular Ecology 14:4123-4133.
Holometabola	Coleoptera	Platypodidae	Platypus_compositus	B	Wheeler, W. M. (1923). Social life among the insects. New York, 22-27.
Holometabola	Coleoptera	Carabidae	Bembidion_pallidipenne	F	Larsen EB (1952) On sub-social beetles from the saltmarsh, their care of progeny and adaptation to salt and tide. Trans Ninth Int Cong Ent, vol 1 : 502-506. Cited in Wyatt, T. D. (1986). How a subsocial intertidal beetle, Bledius spectabilis, prevents flooding and anoxia in its burrow. Behavioral Ecology and Sociobiology, 19(5), 323-331.
Holometabola	Hymenoptera	Tenthredinidae	Nematus_tiliae	F	Kudo, S. I., Ohara, M., & Shinohara, A. (1998). Notes on brooding behavior in the sawfly Nematus tiliae (Hymenoptera: Tenthredinidae: Nematinae). Journal of the New York Entomological Society, 209-211.
Holometabola	Coleoptera	Chrysomelidae	Omaspides_tricolorata	F	Jolivet P, Vasconcellas-Neto J., Weinstein P. 1990. Cycloalexy: a new concept in the larval defense of insects. Insecta Mundi 4: 1-4
Holometabola	Coleoptera	Chrysomelidae	Gonioctena_rufipes	F	Jolivet P, Vasconcellas-Neto J., Weinstein P. 1990. Cycloalexy: a new concept in the larval defense of insects. Insecta Mundi 4: 1-4
Holometabola	Coleoptera	Silphidae	Ptomascopus_morio	F	Suzuki, S., & Nagano, M. (2006). Resource guarding by Ptomascopus morio: Simple parental care in the Nicrophorinae(Coleoptera: Silphidae). European Journal of Entomology, 103(1), 245-248.
Holometabola	Coleoptera	Silphidae	Ablattaria_arenaria	N	Colkesen T, Serekoglu E. 1989. Biology And Population Development Of Ablattaria-Arenaria [Coleoptera, Silphidae], A Snail Predator. Entomophaga 34:219-226.
Holometabola	Coleoptera	Tenebrionidae	Lagria_hirta	N	Zhou, H. Z. (2001). Reproduction of Lagria hirta (Coleoptera: Lagriidae) and its life-history trait correlation. Environmental entomology, 30(4), 686-691.
Holometabola	Coleoptera	Tenebrionidae	Gyriosomus_luczotii	N	Pizarro-Araya, J., Jerez, V., Cepeda-Pizarro, J., & Alfaro, F. M. (2011). Caracteres preimaginales y aspectos bionómicos de Gyriosomus luczotii Laporte, 1840 (Coleoptera, Tenebrionidae). Animal Biodiversity and Conservation, 34(2), 265-272.
Holometabola	Coleoptera	Tenebrionidae	Anatolica_polita	N	Feng, H., Ji, M., He-pei, L., Shi-jie, G., & Xiao-ning, L. (2008). Study on the Biological Characteristics of Anatolica polita borealis [J]. Journal of Xinjiang University (Natural Science Edition), 3, 19.
Holometabola	Coleoptera	Elmidae	Stenelmis_sexlineata	N	White DS. 1978. Life Cycle of the Riffle Beetle, Stenelmis sexlineata (Elmidae). Annals of the Entomological Society of America, Volume 71, Number 1, 16 January 1978 , pp. 121-125(5)
Holometabola	Coleoptera	Heteroceridae	Lapsus_tristis	F	Folkerts, G. W. (1989). Egg guarding and its significance in the heterocerid beetle, Dampfius collaris (Kies.). Journal of insect behavior, 2(1), 139-141.
Holometabola	Coleoptera	Heteroceridae	Neoheterocerus_pallidus	F	Folkerts, G. W. (1989). Egg guarding and its significance in the heterocerid beetle, Dampfius collaris (Kies.). Journal of insect behavior, 2(1), 139-141.
Holometabola	Coleoptera	Heteroceridae	Dampfius_collaris	F	Folkerts, G. W. (1989). Egg guarding and its significance in the heterocerid beetle, Dampfius collaris (Kies.). Journal of insect behavior, 2(1), 139-141.
Holometabola	Coleoptera	Carabidae	Pterostichus_jurinei	N	Schatz I. 1994. Life strategy of an alpine carabid: Pterostichus jurinei (Coleoptera: Carabidae). In: Desender K, et al (eds) Carabid beetles, Ecology and Evolution. Kluwer Press
Holometabola	Coleoptera	Carabidae	Percus_passerinii	F	Kavanaugh DH. 1998. Field observations confirming brood care in Percus passerinii in the Tuscan Apennines, Italy (Coleoptera, Carabidae). Boll. Soc. entomol. ital. 130(1):55-63
Holometabola	Coleoptera	Carabidae	Pterostichus_diligendus	F	Bosquet, Y. (1983). Brood care in Pterostichus (Monoferonia) diligendus Chadoir (Coleoptera:Carabidae). Coleopts Bull. 37: 307-308.
Holometabola	Coleoptera	Carabidae	Notonomus_gravis	F	Horne PA. 1992. Comparative Life Histories of Two Species of Notonomus (Coleoptera : Carabidae) in Victoria. Aust. J. Zool., 1992, 40, 163-71
Holometabola	Coleoptera	Carabidae	Notonomus_philippi	F	Horne PA. 1992. Comparative Life Histories of Two Species of Notonomus (Coleoptera : Carabidae) in Victoria. Aust. J. Zool., 1992, 40, 163-71
Holometabola	Coleoptera	Carabidae	Molops_sp	F	Brandmayr P, Brandmayr TZ. 1991. A paleoclimatic model for the evolution of brood watching in the ground beetle genus Molops (Coleoptera Carabidae).
Holometabola	Coleoptera	Carabidae	Tapinoscaris_sp	F	Peyrieras A. 1976. INSECTES COLÉOPTÉRES: Carabidae Scaritinae: Biologie. FAUNE DE MADAGASCAR 41: 1-222
Holometabola	Coleoptera	Carabidae	Dinoscaris_sp	F	Peyrieras A. 1976. INSECTES COLÉOPTÉRES: Carabidae Scaritinae: Biologie. FAUNE DE MADAGASCAR 41: 1-222
Holometabola	Coleoptera	Carabidae	Dyscherus_peyrierasi	F	Peyrieras A. 1976. INSECTES COLÉOPTÉRES: Carabidae Scaritinae: Biologie. FAUNE DE MADAGASCAR 41: 1-222
Holometabola	Coleoptera	Carabidae	Dinoscaris_gallienii	F	Peyrieras A. 1976. INSECTES COLÉOPTÉRES: Carabidae Scaritinae: Biologie. FAUNE DE MADAGASCAR 41: 1-222
Holometabola	Coleoptera	Carabidae	Scarites_liostracus	F	Peyrieras A. 1976. INSECTES COLÉOPTÉRES: Carabidae Scaritinae: Biologie. FAUNE DE MADAGASCAR 41: 1-222
Holometabola	Coleoptera	Carabidae	Discaris_striolifrons	F	Peyrieras A. 1976. INSECTES COLÉOPTÉRES: Carabidae Scaritinae: Biologie. FAUNE DE MADAGASCAR 41: 1-222
Holometabola	Coleoptera	Carabidae	Scarites_madagascariensis	N	Peyrieras A. 1976. INSECTES COLÉOPTÉRES: Carabidae Scaritinae: Biologie. FAUNE DE MADAGASCAR 41: 1-222
Holometabola	Coleoptera	Carabidae	Typhloscaris_andringitrae	N	Peyrieras A. 1976. INSECTES COLÉOPTÉRES: Carabidae Scaritinae: Biologie. FAUNE DE MADAGASCAR 41: 1-222
Holometabola	Coleoptera	Carabidae	Distichus_perrieri	N	Peyrieras A. 1976. INSECTES COLÉOPTÉRES: Carabidae Scaritinae: Biologie. FAUNE DE MADAGASCAR 41: 1-222
Holometabola	Coleoptera	Carabidae	Scarites_subterraneus	F	Peyrieras A. 1976. INSECTES COLÉOPTÉRES: Carabidae Scaritinae: Biologie. FAUNE DE MADAGASCAR 41: 1-222
Holometabola	Coleoptera	Carabidae	Scarites_substriatus	F	Peyrieras A. 1976. INSECTES COLÉOPTÉRES: Carabidae Scaritinae: Biologie. FAUNE DE MADAGASCAR 41: 1-222
Holometabola	Coleoptera	Carabidae	Carabus_auronitens	N	Weber F, Heimbach U. Behavioural, reproductive and developmental seasonality in Carabus auronitens and Carabus nemoralis. Mitt. Biol. Bundesanst. Land- Forstwirtsch. 382, 2001
Holometabola	Coleoptera	Carabidae	Carabus_nemoralis	N	Weber F, Heimbach U. Behavioural, reproductive and developmental seasonality in Carabus auronitens and Carabus nemoralis. Mitt. Biol. Bundesanst. Land- Forstwirtsch. 382, 2001
Holometabola	Coleoptera	Carabidae	Pterostichus_anthracinus	F	Kolesnikov FN. 2008. Pterostichus (Pseudomaseus) anthracinus (Coleoptera, Carabidae) in the Desna River Floodland Plane: Sex and Age Structure of the Population, Developmental Biology, and Parental Care. Entomological Review, 2008, Vol. 88, No. 8, pp. 904-909
Holometabola	Coleoptera	Carabidae	Abax_parallelepipedus	N	Symondson, W. O. C. (1994). The potential of Abax parallelepipedus (Col.: Carabidae) for mass breeding as a biological control agent against slugs. Entomophaga, 39(3-4), 323-333.
Holometabola	Coleoptera	Chrysomelidae	Platyphora_conviva	F	Jolivet P, Vasconcellas-Neto J., Weinstein P. 1990. Cycloalexy: a new concept in the larval defense of insects. Insecta Mundi 4: 1-4
Holometabola	Coleoptera	Chrysomelidae	Platyphora_quadrisignata	F	Schroder RFW, Puttler B, Izhevsky SS, Gandolfo D. 1994. Viviparity and larval development of Platyphora quadrisignata (Germar) (Coleoptera: Chrysomelidae) in Brazil.The Coleopterists Bulletin, 48(3):237-243.
Holometabola	Diptera	Streblidae	Trichobius_major	F	Meier, R., Kotrba, M., & Ferrar, P. (1999). Ovoviviparity and viviparity in the Diptera. Biological Reviews, 74(3), 199-258.
Holometabola	Diptera	Glossinidae	Glossina_morsitans	F	Meier, R., Kotrba, M., & Ferrar, P. (1999). Ovoviviparity and viviparity in the Diptera. Biological Reviews, 74(3), 199-258.
Holometabola	Diptera	Hippoboscidae	Hippobosca_equina	F	Meier, R., Kotrba, M., & Ferrar, P. (1999). Ovoviviparity and viviparity in the Diptera. Biological Reviews, 74(3), 199-258.
Holometabola	Diptera	Hippoboscidae	Melophagus_ovinus	F	Meier, R., Kotrba, M., & Ferrar, P. (1999). Ovoviviparity and viviparity in the Diptera. Biological Reviews, 74(3), 199-258.
Holometabola	Diptera	Nycteribiidae	Basilia_nana	F	Meier, R., Kotrba, M., & Ferrar, P. (1999). Ovoviviparity and viviparity in the Diptera. Biological Reviews, 74(3), 199-258.
Holometabola	Diptera	Calliphoridae	Mesembrinella_fulvipes	F	Meier, R., Kotrba, M., & Ferrar, P. (1999). Ovoviviparity and viviparity in the Diptera. Biological Reviews, 74(3), 199-258.
Holometabola	Diptera	Calliphoridae	Mesembrinella_vaga	F	Meier, R., Kotrba, M., & Ferrar, P. (1999). Ovoviviparity and viviparity in the Diptera. Biological Reviews, 74(3), 199-258.
Holometabola	Diptera	Calliphoridae	Mesembrinella_spicata	F	Meier, R., Kotrba, M., & Ferrar, P. (1999). Ovoviviparity and viviparity in the Diptera. Biological Reviews, 74(3), 199-258.
Holometabola	Diptera	Calliphoridae	Hemipyrellia_ligurriens	N	Meier, R., Kotrba, M., & Ferrar, P. (1999). Ovoviviparity and viviparity in the Diptera. Biological Reviews, 74(3), 199-258.
Holometabola	Diptera	Sarcophagidae	Boettscherisca_formosensis	F	Meier, R., Kotrba, M., & Ferrar, P. (1999). Ovoviviparity and viviparity in the Diptera. Biological Reviews, 74(3), 199-258.
Holometabola	Diptera	Psychodidae	Philosepodon_humeralis	F	Meier, R., Kotrba, M., & Ferrar, P. (1999). Ovoviviparity and viviparity in the Diptera. Biological Reviews, 74(3), 199-258.
Holometabola	Diptera	Empididae	Ocydromia_glabricula	F	Meier, R., Kotrba, M., & Ferrar, P. (1999). Ovoviviparity and viviparity in the Diptera. Biological Reviews, 74(3), 199-258.
Holometabola	Diptera	Nothybidae	Nothybus_longithorax	F	Meier, R., Kotrba, M., & Ferrar, P. (1999). Ovoviviparity and viviparity in the Diptera. Biological Reviews, 74(3), 199-258.
Holometabola	Diptera	Nothybidae	Nothybus_kempi	F	Meier, R., Kotrba, M., & Ferrar, P. (1999). Ovoviviparity and viviparity in the Diptera. Biological Reviews, 74(3), 199-258.
Holometabola	Diptera	Sepsidae	Paratoxopoda_depilis	F	Meier, R., Kotrba, M., & Ferrar, P. (1999). Ovoviviparity and viviparity in the Diptera. Biological Reviews, 74(3), 199-258.
Holometabola	Diptera	Sepsidae	Themira_superba	F	Meier, R., Kotrba, M., & Ferrar, P. (1999). Ovoviviparity and viviparity in the Diptera. Biological Reviews, 74(3), 199-258.
Holometabola	Diptera	Sepsidae	Sepsis_cynipsea	F	Meier, R., Kotrba, M., & Ferrar, P. (1999). Ovoviviparity and viviparity in the Diptera. Biological Reviews, 74(3), 199-258.
Holometabola	Diptera	Heleomyzidae	Dichromyia_sanguiniceps	F	Meier, R., Kotrba, M., & Ferrar, P. (1999). Ovoviviparity and viviparity in the Diptera. Biological Reviews, 74(3), 199-258.
Holometabola	Diptera	Ctenostylidae	Lochmostylia_borgmeieri	F	Meier, R., Kotrba, M., & Ferrar, P. (1999). Ovoviviparity and viviparity in the Diptera. Biological Reviews, 74(3), 199-258.
Holometabola	Diptera	Ctenostylidae	Ramuliseta_lindneri	F	Meier, R., Kotrba, M., & Ferrar, P. (1999). Ovoviviparity and viviparity in the Diptera. Biological Reviews, 74(3), 199-258.
Holometabola	Diptera	Ctenostylidae	Ramuliseta_madagascariensis	F	Meier, R., Kotrba, M., & Ferrar, P. (1999). Ovoviviparity and viviparity in the Diptera. Biological Reviews, 74(3), 199-258.
Holometabola	Diptera	Ctenostylidae	Tauroscypson_sp	F	Meier, R., Kotrba, M., & Ferrar, P. (1999). Ovoviviparity and viviparity in the Diptera. Biological Reviews, 74(3), 199-258.
Holometabola	Diptera	Chloropidae	Pachylophus_frontalis	F	Meier, R., Kotrba, M., & Ferrar, P. (1999). Ovoviviparity and viviparity in the Diptera. Biological Reviews, 74(3), 199-258.
Holometabola	Diptera	Chloropidae	Pachylophus_punctifemur	F	Meier, R., Kotrba, M., & Ferrar, P. (1999). Ovoviviparity and viviparity in the Diptera. Biological Reviews, 74(3), 199-258.
Holometabola	Diptera	Chloropidae	Pachylophus_lugens	F	Meier, R., Kotrba, M., & Ferrar, P. (1999). Ovoviviparity and viviparity in the Diptera. Biological Reviews, 74(3), 199-258.
Holometabola	Diptera	Chloropidae	Pachylophus_beckeri	F	Meier, R., Kotrba, M., & Ferrar, P. (1999). Ovoviviparity and viviparity in the Diptera. Biological Reviews, 74(3), 199-258.
Holometabola	Diptera	Chloropidae	Pachylophus_proximus	F	Meier, R., Kotrba, M., & Ferrar, P. (1999). Ovoviviparity and viviparity in the Diptera. Biological Reviews, 74(3), 199-258.
Holometabola	Diptera	Chloropidae	Pachylophus_flavipes	F	Meier, R., Kotrba, M., & Ferrar, P. (1999). Ovoviviparity and viviparity in the Diptera. Biological Reviews, 74(3), 199-258.
Holometabola	Diptera	Chloropidae	Pachylophus_femoratus	F	Meier, R., Kotrba, M., & Ferrar, P. (1999). Ovoviviparity and viviparity in the Diptera. Biological Reviews, 74(3), 199-258.
Holometabola	Diptera	Chloropidae	Pachylophus_fossulatus	F	Meier, R., Kotrba, M., & Ferrar, P. (1999). Ovoviviparity and viviparity in the Diptera. Biological Reviews, 74(3), 199-258.
Holometabola	Diptera	Chloropidae	Pachylophus_obscurior	F	Meier, R., Kotrba, M., & Ferrar, P. (1999). Ovoviviparity and viviparity in the Diptera. Biological Reviews, 74(3), 199-258.
Holometabola	Diptera	Chloropidae	Pachylophus_pellucidus	F	Meier, R., Kotrba, M., & Ferrar, P. (1999). Ovoviviparity and viviparity in the Diptera. Biological Reviews, 74(3), 199-258.
Holometabola	Diptera	Chloropidae	Pachylophus_punctifrons	F	Meier, R., Kotrba, M., & Ferrar, P. (1999). Ovoviviparity and viviparity in the Diptera. Biological Reviews, 74(3), 199-258.
Holometabola	Diptera	Chloropidae	Pachylophus_splendidus	F	Meier, R., Kotrba, M., & Ferrar, P. (1999). Ovoviviparity and viviparity in the Diptera. Biological Reviews, 74(3), 199-258.
Holometabola	Diptera	Chloropidae	Pachylophus_varipes	F	Meier, R., Kotrba, M., & Ferrar, P. (1999). Ovoviviparity and viviparity in the Diptera. Biological Reviews, 74(3), 199-258.
Holometabola	Diptera	Chloropidae	Meromyzella_sp	F	Meier, R., Kotrba, M., & Ferrar, P. (1999). Ovoviviparity and viviparity in the Diptera. Biological Reviews, 74(3), 199-258.
Holometabola	Diptera	Chloropidae	Phyladelphus_sp	F	Meier, R., Kotrba, M., & Ferrar, P. (1999). Ovoviviparity and viviparity in the Diptera. Biological Reviews, 74(3), 199-258.
Holometabola	Diptera	Chloropidae	Eurina_minuta	F	Meier, R., Kotrba, M., & Ferrar, P. (1999). Ovoviviparity and viviparity in the Diptera. Biological Reviews, 74(3), 199-258.
Holometabola	Diptera	Chloropidae	Platycephala_scapularum	F	Meier, R., Kotrba, M., & Ferrar, P. (1999). Ovoviviparity and viviparity in the Diptera. Biological Reviews, 74(3), 199-258.
Holometabola	Diptera	Chloropidae	Parectecephala_sp	F	Meier, R., Kotrba, M., & Ferrar, P. (1999). Ovoviviparity and viviparity in the Diptera. Biological Reviews, 74(3), 199-258.
Holometabola	Diptera	Chloropidae	Ectecephala_coeruleifrons	F	Meier, R., Kotrba, M., & Ferrar, P. (1999). Ovoviviparity and viviparity in the Diptera. Biological Reviews, 74(3), 199-258.
Holometabola	Diptera	Chloropidae	Ectecephala_flavescens	F	Meier, R., Kotrba, M., & Ferrar, P. (1999). Ovoviviparity and viviparity in the Diptera. Biological Reviews, 74(3), 199-258.
Holometabola	Diptera	Chloropidae	Homaluroides_quinquepunctatus	F	Meier, R., Kotrba, M., & Ferrar, P. (1999). Ovoviviparity and viviparity in the Diptera. Biological Reviews, 74(3), 199-258.
Holometabola	Diptera	Curtonotidae	Cyrtona_sp	F	Meier, R., Kotrba, M., & Ferrar, P. (1999). Ovoviviparity and viviparity in the Diptera. Biological Reviews, 74(3), 199-258.
Holometabola	Diptera	Drosophilidae	Amiota_sp	F	Meier, R., Kotrba, M., & Ferrar, P. (1999). Ovoviviparity and viviparity in the Diptera. Biological Reviews, 74(3), 199-258.
Holometabola	Diptera	Drosophilidae	Scaptodrosophila_leoni	F	Meier, R., Kotrba, M., & Ferrar, P. (1999). Ovoviviparity and viviparity in the Diptera. Biological Reviews, 74(3), 199-258.
Holometabola	Diptera	Drosophilidae	Diathoneura_cruciata	F	Meier, R., Kotrba, M., & Ferrar, P. (1999). Ovoviviparity and viviparity in the Diptera. Biological Reviews, 74(3), 199-258.
Holometabola	Diptera	Drosophilidae	Titanochaeta_contestata	F	Meier, R., Kotrba, M., & Ferrar, P. (1999). Ovoviviparity and viviparity in the Diptera. Biological Reviews, 74(3), 199-258.
Holometabola	Diptera	Drosophilidae	Cladochaeta_sp	F	Meier, R., Kotrba, M., & Ferrar, P. (1999). Ovoviviparity and viviparity in the Diptera. Biological Reviews, 74(3), 199-258.
Holometabola	Diptera	Drosophilidae	Colocasiomyia_colocasiae	F	Meier, R., Kotrba, M., & Ferrar, P. (1999). Ovoviviparity and viviparity in the Diptera. Biological Reviews, 74(3), 199-258.
Holometabola	Diptera	Drosophilidae	Drosophila_affinis	F	Meier, R., Kotrba, M., & Ferrar, P. (1999). Ovoviviparity and viviparity in the Diptera. Biological Reviews, 74(3), 199-258.
Holometabola	Diptera	Drosophilidae	Drosophila_athabasca	F	Meier, R., Kotrba, M., & Ferrar, P. (1999). Ovoviviparity and viviparity in the Diptera. Biological Reviews, 74(3), 199-258.
Holometabola	Diptera	Drosophilidae	Drosophila_aguape	F	Meier, R., Kotrba, M., & Ferrar, P. (1999). Ovoviviparity and viviparity in the Diptera. Biological Reviews, 74(3), 199-258.
Holometabola	Diptera	Drosophilidae	Drosophila_flavopilosa	F	Meier, R., Kotrba, M., & Ferrar, P. (1999). Ovoviviparity and viviparity in the Diptera. Biological Reviews, 74(3), 199-258.
Holometabola	Diptera	Drosophilidae	Drosophila_nesiota	F	Meier, R., Kotrba, M., & Ferrar, P. (1999). Ovoviviparity and viviparity in the Diptera. Biological Reviews, 74(3), 199-258.
Holometabola	Diptera	Drosophilidae	Drosophila_incompta	F	Meier, R., Kotrba, M., & Ferrar, P. (1999). Ovoviviparity and viviparity in the Diptera. Biological Reviews, 74(3), 199-258.
Holometabola	Diptera	Drosophilidae	Drosophila_cestri	F	Meier, R., Kotrba, M., & Ferrar, P. (1999). Ovoviviparity and viviparity in the Diptera. Biological Reviews, 74(3), 199-258.
Holometabola	Diptera	Drosophilidae	Drosophila_crossoptera	F	Meier, R., Kotrba, M., & Ferrar, P. (1999). Ovoviviparity and viviparity in the Diptera. Biological Reviews, 74(3), 199-258.
Holometabola	Diptera	Drosophilidae	Drosophila_desbaratabaile	F	Meier, R., Kotrba, M., & Ferrar, P. (1999). Ovoviviparity and viviparity in the Diptera. Biological Reviews, 74(3), 199-258.
Holometabola	Diptera	Drosophilidae	Drosophila_arboloco	F	Meier, R., Kotrba, M., & Ferrar, P. (1999). Ovoviviparity and viviparity in the Diptera. Biological Reviews, 74(3), 199-258.
Holometabola	Diptera	Drosophilidae	Drosophila_nasalis	F	Meier, R., Kotrba, M., & Ferrar, P. (1999). Ovoviviparity and viviparity in the Diptera. Biological Reviews, 74(3), 199-258.
Holometabola	Diptera	Drosophilidae	Drosophila_undulata	F	Meier, R., Kotrba, M., & Ferrar, P. (1999). Ovoviviparity and viviparity in the Diptera. Biological Reviews, 74(3), 199-258.
Holometabola	Diptera	Drosophilidae	Drosophila_reducta	F	Meier, R., Kotrba, M., & Ferrar, P. (1999). Ovoviviparity and viviparity in the Diptera. Biological Reviews, 74(3), 199-258.
Holometabola	Diptera	Drosophilidae	Drosophila_crassifemur	F	Meier, R., Kotrba, M., & Ferrar, P. (1999). Ovoviviparity and viviparity in the Diptera. Biological Reviews, 74(3), 199-258.
Holometabola	Diptera	Drosophilidae	Drosophila_inflata	F	Meier, R., Kotrba, M., & Ferrar, P. (1999). Ovoviviparity and viviparity in the Diptera. Biological Reviews, 74(3), 199-258.
Holometabola	Diptera	Drosophilidae	Scaptomyza_caliginosa	F	Meier, R., Kotrba, M., & Ferrar, P. (1999). Ovoviviparity and viviparity in the Diptera. Biological Reviews, 74(3), 199-258.
Holometabola	Diptera	Drosophilidae	Scaptomyza_mauiensis	F	Meier, R., Kotrba, M., & Ferrar, P. (1999). Ovoviviparity and viviparity in the Diptera. Biological Reviews, 74(3), 199-258.
Holometabola	Diptera	Drosophilidae	Scaptomyza_oahuensis	F	Meier, R., Kotrba, M., & Ferrar, P. (1999). Ovoviviparity and viviparity in the Diptera. Biological Reviews, 74(3), 199-258.
Holometabola	Diptera	Drosophilidae	Scaptomyza_throckmortoni	F	Meier, R., Kotrba, M., & Ferrar, P. (1999). Ovoviviparity and viviparity in the Diptera. Biological Reviews, 74(3), 199-258.
Holometabola	Diptera	Scathophagidae	Scathophaga_sp	F	Meier, R., Kotrba, M., & Ferrar, P. (1999). Ovoviviparity and viviparity in the Diptera. Biological Reviews, 74(3), 199-258.
Holometabola	Diptera	Fanniidae	Fannia_scalaris	F	Meier, R., Kotrba, M., & Ferrar, P. (1999). Ovoviviparity and viviparity in the Diptera. Biological Reviews, 74(3), 199-258.
Holometabola	Diptera	Fanniidae	Fannia_leucosticta	F	Meier, R., Kotrba, M., & Ferrar, P. (1999). Ovoviviparity and viviparity in the Diptera. Biological Reviews, 74(3), 199-258.
Holometabola	Diptera	Fanniidae	Fannia_canicularis	F	Meier, R., Kotrba, M., & Ferrar, P. (1999). Ovoviviparity and viviparity in the Diptera. Biological Reviews, 74(3), 199-258.
Holometabola	Diptera	Fanniidae	Fannia_fulgida	F	Meier, R., Kotrba, M., & Ferrar, P. (1999). Ovoviviparity and viviparity in the Diptera. Biological Reviews, 74(3), 199-258.
Holometabola	Diptera	Anthomyiidae	Hylemya_vagans	F	Meier, R., Kotrba, M., & Ferrar, P. (1999). Ovoviviparity and viviparity in the Diptera. Biological Reviews, 74(3), 199-258.
Holometabola	Diptera	Anthomyiidae	Hylemya_variata	F	Meier, R., Kotrba, M., & Ferrar, P. (1999). Ovoviviparity and viviparity in the Diptera. Biological Reviews, 74(3), 199-258.
Holometabola	Diptera	Anthomyiidae	Hylemya_longiostris	F	Meier, R., Kotrba, M., & Ferrar, P. (1999). Ovoviviparity and viviparity in the Diptera. Biological Reviews, 74(3), 199-258.
Holometabola	Diptera	Anthomyiidae	Hylemya_takagii	F	Meier, R., Kotrba, M., & Ferrar, P. (1999). Ovoviviparity and viviparity in the Diptera. Biological Reviews, 74(3), 199-258.
Holometabola	Diptera	Anthomyiidae	Hylemya_detracta	F	Meier, R., Kotrba, M., & Ferrar, P. (1999). Ovoviviparity and viviparity in the Diptera. Biological Reviews, 74(3), 199-258.
Holometabola	Diptera	Anthomyiidae	Hylemya_femoralis	F	Meier, R., Kotrba, M., & Ferrar, P. (1999). Ovoviviparity and viviparity in the Diptera. Biological Reviews, 74(3), 199-258.
Holometabola	Diptera	Anthomyiidae	Hylemya_probilis	F	Meier, R., Kotrba, M., & Ferrar, P. (1999). Ovoviviparity and viviparity in the Diptera. Biological Reviews, 74(3), 199-258.
Holometabola	Diptera	Anthomyiidae	Coenosopsia_floridensis	F	Meier, R., Kotrba, M., & Ferrar, P. (1999). Ovoviviparity and viviparity in the Diptera. Biological Reviews, 74(3), 199-258.
Holometabola	Diptera	Anthomyiidae	Coenosopsia_peruviana	F	Meier, R., Kotrba, M., & Ferrar, P. (1999). Ovoviviparity and viviparity in the Diptera. Biological Reviews, 74(3), 199-258.
Holometabola	Diptera	Anthomyiidae	Emmesomyia_socia	F	Meier, R., Kotrba, M., & Ferrar, P. (1999). Ovoviviparity and viviparity in the Diptera. Biological Reviews, 74(3), 199-258.
Holometabola	Diptera	Anthomyiidae	Emmesomyia_kurahashii	F	Meier, R., Kotrba, M., & Ferrar, P. (1999). Ovoviviparity and viviparity in the Diptera. Biological Reviews, 74(3), 199-258.
Holometabola	Diptera	Anthomyiidae	Emmesomyia_flavitarsis	F	Meier, R., Kotrba, M., & Ferrar, P. (1999). Ovoviviparity and viviparity in the Diptera. Biological Reviews, 74(3), 199-258.
Holometabola	Diptera	Anthomyiidae	Emmesomyia_suwai	F	Meier, R., Kotrba, M., & Ferrar, P. (1999). Ovoviviparity and viviparity in the Diptera. Biological Reviews, 74(3), 199-258.
Holometabola	Diptera	Anthomyiidae	Pegoplata_palposa	F	Meier, R., Kotrba, M., & Ferrar, P. (1999). Ovoviviparity and viviparity in the Diptera. Biological Reviews, 74(3), 199-258.
Holometabola	Diptera	Anthomyiidae	Pegoplata_pictipes	F	Meier, R., Kotrba, M., & Ferrar, P. (1999). Ovoviviparity and viviparity in the Diptera. Biological Reviews, 74(3), 199-258.
Holometabola	Diptera	Muscidae	Cyrtoneurina_gemina	F	Meier, R., Kotrba, M., & Ferrar, P. (1999). Ovoviviparity and viviparity in the Diptera. Biological Reviews, 74(3), 199-258.
Holometabola	Diptera	Muscidae	Cyrtoneurina_maculipennis	F	Meier, R., Kotrba, M., & Ferrar, P. (1999). Ovoviviparity and viviparity in the Diptera. Biological Reviews, 74(3), 199-258.
Holometabola	Diptera	Muscidae	Cyrtoneurina_polystigma	F	Meier, R., Kotrba, M., & Ferrar, P. (1999). Ovoviviparity and viviparity in the Diptera. Biological Reviews, 74(3), 199-258.
Holometabola	Diptera	Muscidae	Cyrtoneurina_bequaerti	F	Meier, R., Kotrba, M., & Ferrar, P. (1999). Ovoviviparity and viviparity in the Diptera. Biological Reviews, 74(3), 199-258.
Holometabola	Diptera	Muscidae	Charadrella_malacophaga	F	Meier, R., Kotrba, M., & Ferrar, P. (1999). Ovoviviparity and viviparity in the Diptera. Biological Reviews, 74(3), 199-258.
Holometabola	Diptera	Muscidae	Polietina_flavithorax	F	Meier, R., Kotrba, M., & Ferrar, P. (1999). Ovoviviparity and viviparity in the Diptera. Biological Reviews, 74(3), 199-258.
Holometabola	Diptera	Muscidae	Polietina_nigra	F	Meier, R., Kotrba, M., & Ferrar, P. (1999). Ovoviviparity and viviparity in the Diptera. Biological Reviews, 74(3), 199-258.
Holometabola	Diptera	Muscidae	Polietina_distincta	F	Meier, R., Kotrba, M., & Ferrar, P. (1999). Ovoviviparity and viviparity in the Diptera. Biological Reviews, 74(3), 199-258.
Holometabola	Diptera	Muscidae	Philornis_torquans	F	Meier, R., Kotrba, M., & Ferrar, P. (1999). Ovoviviparity and viviparity in the Diptera. Biological Reviews, 74(3), 199-258.
Holometabola	Diptera	Muscidae	Mesembrina_meridiana	F	Meier, R., Kotrba, M., & Ferrar, P. (1999). Ovoviviparity and viviparity in the Diptera. Biological Reviews, 74(3), 199-258.
Holometabola	Diptera	Muscidae	Dasyphora_albofasciata	F	Meier, R., Kotrba, M., & Ferrar, P. (1999). Ovoviviparity and viviparity in the Diptera. Biological Reviews, 74(3), 199-258.
Holometabola	Diptera	Muscidae	Dasyphora_pratorum	F	Meier, R., Kotrba, M., & Ferrar, P. (1999). Ovoviviparity and viviparity in the Diptera. Biological Reviews, 74(3), 199-258.
Holometabola	Diptera	Muscidae	Dasyphora_asiatica	F	Meier, R., Kotrba, M., & Ferrar, P. (1999). Ovoviviparity and viviparity in the Diptera. Biological Reviews, 74(3), 199-258.
Holometabola	Diptera	Muscidae	Dasyphora_gussakovskii	F	Meier, R., Kotrba, M., & Ferrar, P. (1999). Ovoviviparity and viviparity in the Diptera. Biological Reviews, 74(3), 199-258.
Holometabola	Diptera	Muscidae	Dasyphora_stackelbergiana	F	Meier, R., Kotrba, M., & Ferrar, P. (1999). Ovoviviparity and viviparity in the Diptera. Biological Reviews, 74(3), 199-258.
Holometabola	Diptera	Muscidae	Neomyia_sp	F	Meier, R., Kotrba, M., & Ferrar, P. (1999). Ovoviviparity and viviparity in the Diptera. Biological Reviews, 74(3), 199-258.
Holometabola	Diptera	Muscidae	Musca_fergusoni	F	Meier, R., Kotrba, M., & Ferrar, P. (1999). Ovoviviparity and viviparity in the Diptera. Biological Reviews, 74(3), 199-258.
Holometabola	Diptera	Muscidae	Musca_lusoria	F	Meier, R., Kotrba, M., & Ferrar, P. (1999). Ovoviviparity and viviparity in the Diptera. Biological Reviews, 74(3), 199-258.
Holometabola	Diptera	Muscidae	Musca_bezzii	F	Meier, R., Kotrba, M., & Ferrar, P. (1999). Ovoviviparity and viviparity in the Diptera. Biological Reviews, 74(3), 199-258.
Holometabola	Diptera	Muscidae	Musca_convexifrons	F	Meier, R., Kotrba, M., & Ferrar, P. (1999). Ovoviviparity and viviparity in the Diptera. Biological Reviews, 74(3), 199-258.
Holometabola	Diptera	Muscidae	Musca_planiceps	F	Meier, R., Kotrba, M., & Ferrar, P. (1999). Ovoviviparity and viviparity in the Diptera. Biological Reviews, 74(3), 199-258.
Holometabola	Diptera	Muscidae	Dichaetomyia_luteiventris	F	Meier, R., Kotrba, M., & Ferrar, P. (1999). Ovoviviparity and viviparity in the Diptera. Biological Reviews, 74(3), 199-258.
Holometabola	Diptera	Muscidae	Aethiopomyia_gigas	F	Meier, R., Kotrba, M., & Ferrar, P. (1999). Ovoviviparity and viviparity in the Diptera. Biological Reviews, 74(3), 199-258.
Holometabola	Diptera	Muscidae	Papuaia_asternata	F	Meier, R., Kotrba, M., & Ferrar, P. (1999). Ovoviviparity and viviparity in the Diptera. Biological Reviews, 74(3), 199-258.
Holometabola	Diptera	Muscidae	Papuaia_curvinervis	F	Meier, R., Kotrba, M., & Ferrar, P. (1999). Ovoviviparity and viviparity in the Diptera. Biological Reviews, 74(3), 199-258.
Holometabola	Diptera	Muscidae	Papuaia_marginata	F	Meier, R., Kotrba, M., & Ferrar, P. (1999). Ovoviviparity and viviparity in the Diptera. Biological Reviews, 74(3), 199-258.
Holometabola	Diptera	Muscidae	Hebecnema_uniseta	F	Meier, R., Kotrba, M., & Ferrar, P. (1999). Ovoviviparity and viviparity in the Diptera. Biological Reviews, 74(3), 199-258.
Holometabola	Diptera	Muscidae	Hebecnema_rufula	F	Meier, R., Kotrba, M., & Ferrar, P. (1999). Ovoviviparity and viviparity in the Diptera. Biological Reviews, 74(3), 199-258.
Holometabola	Diptera	Muscidae	Hebecnema_infuscata	F	Meier, R., Kotrba, M., & Ferrar, P. (1999). Ovoviviparity and viviparity in the Diptera. Biological Reviews, 74(3), 199-258.
Holometabola	Diptera	Sarcophagidae	Sarcophaga_nigriventris	F	Meier, R., Kotrba, M., & Ferrar, P. (1999). Ovoviviparity and viviparity in the Diptera. Biological Reviews, 74(3), 199-258.
Holometabola	Diptera	Sarcophagidae	Sarcophaga_stercoraria	F	Meier, R., Kotrba, M., & Ferrar, P. (1999). Ovoviviparity and viviparity in the Diptera. Biological Reviews, 74(3), 199-258.
Holometabola	Diptera	Calliphoridae	Eurychaeta_muscaria	F	Meier, R., Kotrba, M., & Ferrar, P. (1999). Ovoviviparity and viviparity in the Diptera. Biological Reviews, 74(3), 199-258.
Holometabola	Diptera	Calliphoridae	Eurychaeta_palpalis	F	Meier, R., Kotrba, M., & Ferrar, P. (1999). Ovoviviparity and viviparity in the Diptera. Biological Reviews, 74(3), 199-258.
Holometabola	Diptera	Calliphoridae	Eurychaeta_nigrapex	F	Meier, R., Kotrba, M., & Ferrar, P. (1999). Ovoviviparity and viviparity in the Diptera. Biological Reviews, 74(3), 199-258.
Holometabola	Diptera	Calliphoridae	Gulmargia_angustisquama	F	Meier, R., Kotrba, M., & Ferrar, P. (1999). Ovoviviparity and viviparity in the Diptera. Biological Reviews, 74(3), 199-258.
Holometabola	Diptera	Calliphoridae	Amenia_imperialis	F	Meier, R., Kotrba, M., & Ferrar, P. (1999). Ovoviviparity and viviparity in the Diptera. Biological Reviews, 74(3), 199-258.
Holometabola	Diptera	Calliphoridae	Amenia_leonina	F	Meier, R., Kotrba, M., & Ferrar, P. (1999). Ovoviviparity and viviparity in the Diptera. Biological Reviews, 74(3), 199-258.
Holometabola	Diptera	Calliphoridae	Amenia_chrysame	F	Meier, R., Kotrba, M., & Ferrar, P. (1999). Ovoviviparity and viviparity in the Diptera. Biological Reviews, 74(3), 199-258.
Holometabola	Diptera	Calliphoridae	Paramenia_semiauriceps	F	Meier, R., Kotrba, M., & Ferrar, P. (1999). Ovoviviparity and viviparity in the Diptera. Biological Reviews, 74(3), 199-258.
Holometabola	Diptera	Calliphoridae	Stilbomyella_sp	F	Meier, R., Kotrba, M., & Ferrar, P. (1999). Ovoviviparity and viviparity in the Diptera. Biological Reviews, 74(3), 199-258.
Holometabola	Diptera	Calliphoridae	Silbomyia_sp	F	Meier, R., Kotrba, M., & Ferrar, P. (1999). Ovoviviparity and viviparity in the Diptera. Biological Reviews, 74(3), 199-258.
Holometabola	Diptera	Calliphoridae	Platytropesa_sp	F	Meier, R., Kotrba, M., & Ferrar, P. (1999). Ovoviviparity and viviparity in the Diptera. Biological Reviews, 74(3), 199-258.
Holometabola	Diptera	Calliphoridae	Catapicephala_michikoae	F	Meier, R., Kotrba, M., & Ferrar, P. (1999). Ovoviviparity and viviparity in the Diptera. Biological Reviews, 74(3), 199-258.
Holometabola	Diptera	Calliphoridae	Catapicephala_splendens	F	Meier, R., Kotrba, M., & Ferrar, P. (1999). Ovoviviparity and viviparity in the Diptera. Biological Reviews, 74(3), 199-258.
Holometabola	Diptera	Calliphoridae	Catapicephala_sinica	F	Meier, R., Kotrba, M., & Ferrar, P. (1999). Ovoviviparity and viviparity in the Diptera. Biological Reviews, 74(3), 199-258.
Holometabola	Diptera	Calliphoridae	Phumosia_imitans	F	Meier, R., Kotrba, M., & Ferrar, P. (1999). Ovoviviparity and viviparity in the Diptera. Biological Reviews, 74(3), 199-258.
Holometabola	Diptera	Calliphoridae	Phumosia_stabulans	F	Meier, R., Kotrba, M., & Ferrar, P. (1999). Ovoviviparity and viviparity in the Diptera. Biological Reviews, 74(3), 199-258.
Holometabola	Diptera	Calliphoridae	Phumosia_abdominalis	F	Meier, R., Kotrba, M., & Ferrar, P. (1999). Ovoviviparity and viviparity in the Diptera. Biological Reviews, 74(3), 199-258.
Holometabola	Diptera	Calliphoridae	Euphumosia_papua	F	Meier, R., Kotrba, M., & Ferrar, P. (1999). Ovoviviparity and viviparity in the Diptera. Biological Reviews, 74(3), 199-258.
Holometabola	Diptera	Calliphoridae	Tricyclea_fasciata	F	Meier, R., Kotrba, M., & Ferrar, P. (1999). Ovoviviparity and viviparity in the Diptera. Biological Reviews, 74(3), 199-258.
Holometabola	Diptera	Calliphoridae	Bengalia_depressa	F	Meier, R., Kotrba, M., & Ferrar, P. (1999). Ovoviviparity and viviparity in the Diptera. Biological Reviews, 74(3), 199-258.
Holometabola	Diptera	Calliphoridae	Dyscritomyia_fasciata	F	Meier, R., Kotrba, M., & Ferrar, P. (1999). Ovoviviparity and viviparity in the Diptera. Biological Reviews, 74(3), 199-258.
Holometabola	Diptera	Calliphoridae	Bellardia_vulgaris	F	Meier, R., Kotrba, M., & Ferrar, P. (1999). Ovoviviparity and viviparity in the Diptera. Biological Reviews, 74(3), 199-258.
Holometabola	Diptera	Calliphoridae	Bellardia_austriaca	F	Meier, R., Kotrba, M., & Ferrar, P. (1999). Ovoviviparity and viviparity in the Diptera. Biological Reviews, 74(3), 199-258.
Holometabola	Diptera	Calliphoridae	Bellardia_floralis	F	Meier, R., Kotrba, M., & Ferrar, P. (1999). Ovoviviparity and viviparity in the Diptera. Biological Reviews, 74(3), 199-258.
Holometabola	Diptera	Calliphoridae	Pericallimyia_flavicauda	F	Meier, R., Kotrba, M., & Ferrar, P. (1999). Ovoviviparity and viviparity in the Diptera. Biological Reviews, 74(3), 199-258.
Holometabola	Diptera	Calliphoridae	Xenocalliphora_hortona	F	Meier, R., Kotrba, M., & Ferrar, P. (1999). Ovoviviparity and viviparity in the Diptera. Biological Reviews, 74(3), 199-258.
Holometabola	Diptera	Calliphoridae	Eucalliphora_lilaea	F	Meier, R., Kotrba, M., & Ferrar, P. (1999). Ovoviviparity and viviparity in the Diptera. Biological Reviews, 74(3), 199-258.
Holometabola	Diptera	Calliphoridae	Calliphora_croceipalpis	F	Meier, R., Kotrba, M., & Ferrar, P. (1999). Ovoviviparity and viviparity in the Diptera. Biological Reviews, 74(3), 199-258.
Holometabola	Diptera	Calliphoridae	Calliphora_vomitoria	F	Meier, R., Kotrba, M., & Ferrar, P. (1999). Ovoviviparity and viviparity in the Diptera. Biological Reviews, 74(3), 199-258.
Holometabola	Diptera	Calliphoridae	Calliphora_stygia	F	Meier, R., Kotrba, M., & Ferrar, P. (1999). Ovoviviparity and viviparity in the Diptera. Biological Reviews, 74(3), 199-258.
Holometabola	Diptera	Calliphoridae	Calliphora_augur	F	Meier, R., Kotrba, M., & Ferrar, P. (1999). Ovoviviparity and viviparity in the Diptera. Biological Reviews, 74(3), 199-258.
Holometabola	Diptera	Calliphoridae	Eggisops_pecchiolii	F	Meier, R., Kotrba, M., & Ferrar, P. (1999). Ovoviviparity and viviparity in the Diptera. Biological Reviews, 74(3), 199-258.
Holometabola	Diptera	Calliphoridae	Paradichosia_sp	F	Meier, R., Kotrba, M., & Ferrar, P. (1999). Ovoviviparity and viviparity in the Diptera. Biological Reviews, 74(3), 199-258.
Holometabola	Diptera	Calliphoridae	Stomorhina_lunata	F	Meier, R., Kotrba, M., & Ferrar, P. (1999). Ovoviviparity and viviparity in the Diptera. Biological Reviews, 74(3), 199-258.
Holometabola	Diptera	Calliphoridae	Stomorhina_rugosa	F	Meier, R., Kotrba, M., & Ferrar, P. (1999). Ovoviviparity and viviparity in the Diptera. Biological Reviews, 74(3), 199-258.
Holometabola	Diptera	Calliphoridae	Stomorhina_cribrata	F	Meier, R., Kotrba, M., & Ferrar, P. (1999). Ovoviviparity and viviparity in the Diptera. Biological Reviews, 74(3), 199-258.
Holometabola	Diptera	Calliphoridae	Rhynchomya_soyauxi	F	Meier, R., Kotrba, M., & Ferrar, P. (1999). Ovoviviparity and viviparity in the Diptera. Biological Reviews, 74(3), 199-258.
Holometabola	Diptera	Calliphoridae	Stegosoma_vinculatum	F	Meier, R., Kotrba, M., & Ferrar, P. (1999). Ovoviviparity and viviparity in the Diptera. Biological Reviews, 74(3), 199-258.
Holometabola	Diptera	Calliphoridae	Villeneuviella_weissi	F	Meier, R., Kotrba, M., & Ferrar, P. (1999). Ovoviviparity and viviparity in the Diptera. Biological Reviews, 74(3), 199-258.
Holometabola	Diptera	Oestridae	Oestrus_ovis	F	Meier, R., Kotrba, M., & Ferrar, P. (1999). Ovoviviparity and viviparity in the Diptera. Biological Reviews, 74(3), 199-258.
Holometabola	Diptera	Oestridae	Hypoderma_tarandi	N	Meier, R., Kotrba, M., & Ferrar, P. (1999). Ovoviviparity and viviparity in the Diptera. Biological Reviews, 74(3), 199-258.
Holometabola	Diptera	Oestridae	Hypoderma_bovis	N	Meier, R., Kotrba, M., & Ferrar, P. (1999). Ovoviviparity and viviparity in the Diptera. Biological Reviews, 74(3), 199-258.
Holometabola	Diptera	Oestridae	Hypoderma_lineatum	N	Meier, R., Kotrba, M., & Ferrar, P. (1999). Ovoviviparity and viviparity in the Diptera. Biological Reviews, 74(3), 199-258.
Holometabola	Coleoptera	Erotylidae	Dacne_californica	N	Robertson, J. A., McHugh, J. V., & Whiting, M. F. (2004). A molecular phylogenetic analysis of the pleasing fungus beetles (Coleoptera: Erotylidae): evolution of colour patterns, gregariousness and mycophagy. Systematic Entomology, 29(2), 173-187.
Holometabola	Coleoptera	Erotylidae	Languria_mozardi	N	Robertson, J. A., McHugh, J. V., & Whiting, M. F. (2004). A molecular phylogenetic analysis of the pleasing fungus beetles (Coleoptera: Erotylidae): evolution of colour patterns, gregariousness and mycophagy. Systematic Entomology, 29(2), 173-187.
Holometabola	Coleoptera	Erotylidae	Caenolanguria_sp	N	Robertson, J. A., McHugh, J. V., & Whiting, M. F. (2004). A molecular phylogenetic analysis of the pleasing fungus beetles (Coleoptera: Erotylidae): evolution of colour patterns, gregariousness and mycophagy. Systematic Entomology, 29(2), 173-187.
Holometabola	Coleoptera	Erotylidae	Encaustes_verticalis	N	Robertson, J. A., McHugh, J. V., & Whiting, M. F. (2004). A molecular phylogenetic analysis of the pleasing fungus beetles (Coleoptera: Erotylidae): evolution of colour patterns, gregariousness and mycophagy. Systematic Entomology, 29(2), 173-187.
Holometabola	Coleoptera	Erotylidae	Encaustes_cruenta	N	Robertson, J. A., McHugh, J. V., & Whiting, M. F. (2004). A molecular phylogenetic analysis of the pleasing fungus beetles (Coleoptera: Erotylidae): evolution of colour patterns, gregariousness and mycophagy. Systematic Entomology, 29(2), 173-187.
Holometabola	Coleoptera	Erotylidae	Coptengis_sp	N	Robertson, J. A., McHugh, J. V., & Whiting, M. F. (2004). A molecular phylogenetic analysis of the pleasing fungus beetles (Coleoptera: Erotylidae): evolution of colour patterns, gregariousness and mycophagy. Systematic Entomology, 29(2), 173-187.
Holometabola	Coleoptera	Erotylidae	Aulacochilus_flavocinctus	N	Robertson, J. A., McHugh, J. V., & Whiting, M. F. (2004). A molecular phylogenetic analysis of the pleasing fungus beetles (Coleoptera: Erotylidae): evolution of colour patterns, gregariousness and mycophagy. Systematic Entomology, 29(2), 173-187.
Holometabola	Coleoptera	Erotylidae	Aulacochilus_papuanus	N	Robertson, J. A., McHugh, J. V., & Whiting, M. F. (2004). A molecular phylogenetic analysis of the pleasing fungus beetles (Coleoptera: Erotylidae): evolution of colour patterns, gregariousness and mycophagy. Systematic Entomology, 29(2), 173-187.
Holometabola	Coleoptera	Erotylidae	Episcaphula_sp	N	Robertson, J. A., McHugh, J. V., & Whiting, M. F. (2004). A molecular phylogenetic analysis of the pleasing fungus beetles (Coleoptera: Erotylidae): evolution of colour patterns, gregariousness and mycophagy. Systematic Entomology, 29(2), 173-187.
Holometabola	Coleoptera	Erotylidae	Megalodacne_fasciata	N	Robertson, J. A., McHugh, J. V., & Whiting, M. F. (2004). A molecular phylogenetic analysis of the pleasing fungus beetles (Coleoptera: Erotylidae): evolution of colour patterns, gregariousness and mycophagy. Systematic Entomology, 29(2), 173-187.
Holometabola	Coleoptera	Erotylidae	Megalodacne_heros	N	Robertson, J. A., McHugh, J. V., & Whiting, M. F. (2004). A molecular phylogenetic analysis of the pleasing fungus beetles (Coleoptera: Erotylidae): evolution of colour patterns, gregariousness and mycophagy. Systematic Entomology, 29(2), 173-187.
Holometabola	Coleoptera	Erotylidae	Triplax_thoracica	N	Robertson, J. A., McHugh, J. V., & Whiting, M. F. (2004). A molecular phylogenetic analysis of the pleasing fungus beetles (Coleoptera: Erotylidae): evolution of colour patterns, gregariousness and mycophagy. Systematic Entomology, 29(2), 173-187.
Holometabola	Coleoptera	Erotylidae	Toramus_pulchellus	N	Robertson, J. A., McHugh, J. V., & Whiting, M. F. (2004). A molecular phylogenetic analysis of the pleasing fungus beetles (Coleoptera: Erotylidae): evolution of colour patterns, gregariousness and mycophagy. Systematic Entomology, 29(2), 173-187.
Holometabola	Coleoptera	Erotylidae	Spondotriplax_antennalis	N	Robertson, J. A., McHugh, J. V., & Whiting, M. F. (2004). A molecular phylogenetic analysis of the pleasing fungus beetles (Coleoptera: Erotylidae): evolution of colour patterns, gregariousness and mycophagy. Systematic Entomology, 29(2), 173-187.
Holometabola	Coleoptera	Erotylidae	Tritoma_erythrocephala	N	Robertson, J. A., McHugh, J. V., & Whiting, M. F. (2004). A molecular phylogenetic analysis of the pleasing fungus beetles (Coleoptera: Erotylidae): evolution of colour patterns, gregariousness and mycophagy. Systematic Entomology, 29(2), 173-187.
Holometabola	Coleoptera	Erotylidae	Tritoma_unicolor	N	Robertson, J. A., McHugh, J. V., & Whiting, M. F. (2004). A molecular phylogenetic analysis of the pleasing fungus beetles (Coleoptera: Erotylidae): evolution of colour patterns, gregariousness and mycophagy. Systematic Entomology, 29(2), 173-187.
Holometabola	Coleoptera	Erotylidae	Mycotretus_scitulus	N	Robertson, J. A., McHugh, J. V., & Whiting, M. F. (2004). A molecular phylogenetic analysis of the pleasing fungus beetles (Coleoptera: Erotylidae): evolution of colour patterns, gregariousness and mycophagy. Systematic Entomology, 29(2), 173-187.
Holometabola	Coleoptera	Erotylidae	Pselaphacus_puncticollis	F	Robertson, J. A., McHugh, J. V., & Whiting, M. F. (2004). A molecular phylogenetic analysis of the pleasing fungus beetles (Coleoptera: Erotylidae): evolution of colour patterns, gregariousness and mycophagy. Systematic Entomology, 29(2), 173-187.
Holometabola	Coleoptera	Erotylidae	Pselaphacus_signatus	F	Robertson, J. A., McHugh, J. V., & Whiting, M. F. (2004). A molecular phylogenetic analysis of the pleasing fungus beetles (Coleoptera: Erotylidae): evolution of colour patterns, gregariousness and mycophagy. Systematic Entomology, 29(2), 173-187.
Holometabola	Coleoptera	Erotylidae	Pselaphacus_viticollis	F	Robertson, J. A., McHugh, J. V., & Whiting, M. F. (2004). A molecular phylogenetic analysis of the pleasing fungus beetles (Coleoptera: Erotylidae): evolution of colour patterns, gregariousness and mycophagy. Systematic Entomology, 29(2), 173-187.
Holometabola	Coleoptera	Erotylidae	Mycotretus_sp	N	Robertson, J. A., McHugh, J. V., & Whiting, M. F. (2004). A molecular phylogenetic analysis of the pleasing fungus beetles (Coleoptera: Erotylidae): evolution of colour patterns, gregariousness and mycophagy. Systematic Entomology, 29(2), 173-187.
Holometabola	Coleoptera	Erotylidae	Tritoma_pulchra	N	Robertson, J. A., McHugh, J. V., & Whiting, M. F. (2004). A molecular phylogenetic analysis of the pleasing fungus beetles (Coleoptera: Erotylidae): evolution of colour patterns, gregariousness and mycophagy. Systematic Entomology, 29(2), 173-187.
Holometabola	Coleoptera	Erotylidae	Lybas_sp	N	Robertson, J. A., McHugh, J. V., & Whiting, M. F. (2004). A molecular phylogenetic analysis of the pleasing fungus beetles (Coleoptera: Erotylidae): evolution of colour patterns, gregariousness and mycophagy. Systematic Entomology, 29(2), 173-187.
Holometabola	Coleoptera	Erotylidae	Aegithus_cardinalis	N	Robertson, J. A., McHugh, J. V., & Whiting, M. F. (2004). A molecular phylogenetic analysis of the pleasing fungus beetles (Coleoptera: Erotylidae): evolution of colour patterns, gregariousness and mycophagy. Systematic Entomology, 29(2), 173-187.
Holometabola	Coleoptera	Erotylidae	Iphiclus_conspicillatus	N	Robertson, J. A., McHugh, J. V., & Whiting, M. F. (2004). A molecular phylogenetic analysis of the pleasing fungus beetles (Coleoptera: Erotylidae): evolution of colour patterns, gregariousness and mycophagy. Systematic Entomology, 29(2), 173-187.
Holometabola	Coleoptera	Erotylidae	Prepopharus_xanthomelas	N	Robertson, J. A., McHugh, J. V., & Whiting, M. F. (2004). A molecular phylogenetic analysis of the pleasing fungus beetles (Coleoptera: Erotylidae): evolution of colour patterns, gregariousness and mycophagy. Systematic Entomology, 29(2), 173-187.
Holometabola	Coleoptera	Erotylidae	Iphiclus_sp	N	Robertson, J. A., McHugh, J. V., & Whiting, M. F. (2004). A molecular phylogenetic analysis of the pleasing fungus beetles (Coleoptera: Erotylidae): evolution of colour patterns, gregariousness and mycophagy. Systematic Entomology, 29(2), 173-187.
Holometabola	Coleoptera	Erotylidae	Iphiclus_delineatus	N	Robertson, J. A., McHugh, J. V., & Whiting, M. F. (2004). A molecular phylogenetic analysis of the pleasing fungus beetles (Coleoptera: Erotylidae): evolution of colour patterns, gregariousness and mycophagy. Systematic Entomology, 29(2), 173-187.
Holometabola	Coleoptera	Erotylidae	Iphiclus_pulcher	N	Robertson, J. A., McHugh, J. V., & Whiting, M. F. (2004). A molecular phylogenetic analysis of the pleasing fungus beetles (Coleoptera: Erotylidae): evolution of colour patterns, gregariousness and mycophagy. Systematic Entomology, 29(2), 173-187.
Holometabola	Coleoptera	Erotylidae	Iphiclus_sedecimmaculatus	N	Robertson, J. A., McHugh, J. V., & Whiting, M. F. (2004). A molecular phylogenetic analysis of the pleasing fungus beetles (Coleoptera: Erotylidae): evolution of colour patterns, gregariousness and mycophagy. Systematic Entomology, 29(2), 173-187.
Holometabola	Coleoptera	Erotylidae	Erotylina_jaspidea	N	Robertson, J. A., McHugh, J. V., & Whiting, M. F. (2004). A molecular phylogenetic analysis of the pleasing fungus beetles (Coleoptera: Erotylidae): evolution of colour patterns, gregariousness and mycophagy. Systematic Entomology, 29(2), 173-187.
Holometabola	Coleoptera	Erotylidae	Ellipticus_testaceus	N	Robertson, J. A., McHugh, J. V., & Whiting, M. F. (2004). A molecular phylogenetic analysis of the pleasing fungus beetles (Coleoptera: Erotylidae): evolution of colour patterns, gregariousness and mycophagy. Systematic Entomology, 29(2), 173-187.
Holometabola	Coleoptera	Silvanidae	Coccidotrophus_socialis	N	Wheeler, W. M. (1923). Social life among the insects. New York
Holometabola	Coleoptera	Sylvanidae	Eunausibius_wheeleri	N	Costa, J. T. (2006). The other insect societies. Harvard University Press.
Holometabola	Coleoptera	Sylvanidae	Nepharis_sp	N	Valentine, B. D. (2007). 0002. Mutual grooming in cucujoid beetles (Coleoptera: Silvanidae). Insecta Mundi, 2007(0001-0008), 1-3.
Holometabola	Coleoptera	Sylvanidae	Nepharinus_sp	N	Valentine, B. D. (2007). 0002. Mutual grooming in cucujoid beetles (Coleoptera: Silvanidae). Insecta Mundi, 2007(0001-0008), 1-3.
Holometabola	Coleoptera	Sylvanidae	Uleiota_debilis	N	Valentine, B. D. (2007). 0002. Mutual grooming in cucujoid beetles (Coleoptera: Silvanidae). Insecta Mundi, 2007(0001-0008), 1-3.
Holometabola	Coleoptera	Sylvanidae	Nausibius_major	N	Valentine, B. D. (2007). 0002. Mutual grooming in cucujoid beetles (Coleoptera: Silvanidae). Insecta Mundi, 2007(0001-0008), 1-3.
Holometabola	Coleoptera	Cucujidaess	Cryptolestes_ferrugineus	N	Valentine, B. D. (2007). 0002. Mutual grooming in cucujoid beetles (Coleoptera: Silvanidae). Insecta Mundi, 2007(0001-0008), 1-3.
Holometabola	Coleoptera	Cucujidaess	Oryzaephilus_surinamensis	N	Back, E. A., & Cotton, R. T. (1926). Biology of the saw-toothed grain beetle, Oryzaephilus surinamensis Linne. J. agric. Res, 33, 435Ð-452.
Holometabola	Hymenoptera	Sphecidae	Oxybelus_sericeus	B	Hook, A. W., & Matthews, R. W. (1980). Nesting biology of Oxybelus sericeus with a discussion of nest guarding by male sphecid wasps (Hymenoptera). Psyche, 87(1-2), 21-38.
Holometabola	Hymenoptera	Bethylidae	Sclerodermus_domesticus	F	Casale A. 1991. Some notes on the parental and parasocial behaviour of Sclerodermas domesticus Latreille (Hymenoptera Bethylidae)
Holometabola	Hymenoptera	Bethylidae	Sclerodermus_harmandi	F	Hu Z, Zhao X, Li Y, Liu X, Zhang Q. 2012. Maternal Care in the Parasitoid Sclerodermus harmandi (Hymenoptera: Bethylidae). PLoS One 7(12):e51246. doi:10.1371/journal.pone.0051246
Holometabola	Hymenoptera	Bethylidae	Parasierola_nephantidis	F	Hardy ICW, Blackburn TM (1991) Brood guarding in a bethylid wasp. Ecological entomology 16: 55Ð62
Holometabola	Hymenoptera	Bethylidae	Goniozus_gallicola	N	Gordh G. 1976. Goniozus gallicola, Fouts, a parasite of moth larvae, with notes on other Bethylids (Hymenoptera:Bethylidae; Lepidoptera:Gelechiidae). Technical Bulletin 1524, U.S. Department of Agriculture.
Holometabola	Hymenoptera	Bethylidae	Parasierola_nigrifemur	N	Luft PA. 1996. Fecundity, Longevity, and Sex Ratio of Goniozus nigrifemur (Hymenoptera: Bethylidae)
Holometabola	Hymenoptera	Bethylidae	Bethylus_distigma	F	Chatterjee, P. N. 1941. Notes on some parasites of shisham defoliators at Allahabad and Dehra Dun, India. Indian J. Entomol. 3:157-172.
Holometabola	Hymenoptera	Bethylidae	Goniozus_montanus	F	Chatterjee, P. N. 1941. Notes on some parasites of shisham defoliators at Allahabad and Dehra Dun, India. Indian J. Entomol. 3:157-172.
Holometabola	Hymenoptera	Bethylidae	Bethylus_sp	F	Perkins JF. 1976. Hymenoptera:Bethyloidea (excluding Chrysididae). Handbooks for the identification of British insects 6(3a):1-38
Holometabola	Hymenoptera	Bethylidae	Prorops_nasuta	F	Toledo AA de (1942) Notas sobre a biologia da vespa de Uganda Prorops nasuta, no estada de S. Paulo, Brazil. Arg Inst Biol 13:233-260 -- Cited in: Griffiths NT, Godfray HCJ. 1988. Local Mate Competition, Sex Ratio and Clutch Size in Bethylid Wasps. Behavioral Ecology and Sociobiology, Vol. 22, No. 3 (1988), pp. 211-217
Holometabola	Hymenoptera	Bethylidae	Goniozus_swirskiana	F	Sadeghe E, Baniameri V, Marouf A. 2012. Oviposition Behaviour of Goniozus swirskiana (Hymenoptera: Bethylidae: Bethylinae) A Parasitoid of Batrachedra amydraula Meyrick From The Warmest Desert of Iran. World Applied Sciences Journal 20 (11): 1493-1498, 2012
Holometabola	Hymenoptera	Bethylidae	Goniozus_emigratus	N	Gordh G, Hawkins B. 1981. Goniozus emigratus (Rohwer), a Primary External Parasite of Paramyelois transite lia (Walker), and Comments on Bethylids Attacking Lepidoptera (Hymenoptera: Bethylidae; Lepidoptera: Pyralidae). JOURNAL OF THE KANSAS ENTOMOLOGICAL SOCIETY 54(4), 1981, pp. 787-803
Holometabola	Hymenoptera	Bethylidae	Sclerodermus_immigrans	F	Bridwell, J. C. 1919. Some notes on Hawaiian and other Bethylidae (Hymenoptera) with descriptions of new species. Hawaii. Entomol. Soc. Proc. 4:21-38. CITED IN Gordh G, Hawkins B. 1981. Goniozus emigratus (Rohwer), a Primary External Parasite of Paramyelois transite lia (Walker), and Comments on Bethylids Attacking Lepidoptera (Hymenoptera: Bethylidae; Lepidoptera: Pyralidae). JOURNAL OF THE KANS…
Holometabola	Hymenoptera	Bethylidae	Laelius_pedatus	N	Mertins JW. 1980. Life History and Behavior of Laelius pedatus, a Gregarious Bethylid Ectoparasitoid of Anthrenus verbasci. Ann. Entomol. Soc. Am. 73: 686-693 (1980)
Holometabola	Hymenoptera	Mutillidae	Pseudomethoca_frigida	N	Brothers DJ. 1978. Biology and Immature Stages of Myrmosula parvula (Hymenoptera: Mutillidae). Journal of the Kansas Entomological Society, Vol. 51, No. 4 (Oct., 1978), pp. 698-710
Holometabola	Hymenoptera	Mutillidae	Myrmosula_parvula	N	Brothers DJ. 1978. Biology and Immature Stages of Myrmosula parvula (Hymenoptera: Mutillidae). Journal of the Kansas Entomological Society, Vol. 51, No. 4 (Oct., 1978), pp. 698-710
Holometabola	Hymenoptera	Pompillidae	Auplopus_semialatus	F	Wcislo WT, West-Eberhard MJ, Eberhard WG. 1988. Natural history and behaviour of a primitively social wasp, Auplopus semialatus, and its parasite, Irenangulus eberhardi (Hymenoptera:Pompillidae). Journal of Insect Behavior 1(3):247-260
Holometabola	Hymenoptera	Pompillidae	Pepsis_thisbe	F	Punzo F. 1994. The biology of the spider wasp, Pepsis thisbe (Hymenoptera: Pompillidae) from Trans Pecos, Texas. I. Adult morphometrics, larval development and the ontogeny of larval feeding patterns. Psyche 101:229-242.
Holometabola	Hymenoptera	Vespidae	Abispa_ephippium	F	Matthews RW, Matthews JR. 2009. Nesting Behavior of Abispa ephippium (Fabricius) (Hymenoptera: Vespidae: Eumeninae): Extended Parental Care in an Australian Mason Wasp. Psyche Volume 2009 (2009), Article ID 851694, 15 pages
Holometabola	Hymenoptera	Vespidae	Ancistrocerus_adiabatus	F	Cowan DP. 1981. Parental Investment in Two Solitary Wasps Ancistrocerus adiabatus and Euodynerus foraminatus (Eumenidae: Hymenoptera). Behav Ecol Sociobiol (1981) 9:95-102
Holometabola	Hymenoptera	Vespidae	Euodynerus_foraminatus	F	Cowan DP. 1981. Parental Investment in Two Solitary Wasps Ancistrocerus adiabatus and Euodynerus foraminatus (Eumenidae: Hymenoptera). Behav Ecol Sociobiol (1981) 9:95-102
Holometabola	Hymenoptera	Vespidae	Synagris_cornuta	F	Turilazzi S. 1989. The Origin and Evolution of Social Life in the Stenogastrinae (Hymenoptera, Vespidae). Journal of lnsea Behavior, Vol. 2, No. 5, 1989
Holometabola	Hymenoptera	Vespidae	Zethus_miniatus	F	Turilazzi S. 1989. The Origin and Evolution of Social Life in the Stenogastrinae (Hymenoptera, Vespidae). Journal of lnsea Behavior, Vol. 2, No. 5, 1989
Holometabola	Hymenoptera	Vespidae	Antepipona_tropicalis	F	Turilazzi S. 1989. The Origin and Evolution of Social Life in the Stenogastrinae (Hymenoptera, Vespidae). Journal of lnsea Behavior, Vol. 2, No. 5, 1989
Holometabola	Hymenoptera	Vespidae	Calligaster_cyanoptera	F	Turilazzi S. 1989. The Origin and Evolution of Social Life in the Stenogastrinae (Hymenoptera, Vespidae). Journal of lnsea Behavior, Vol. 2, No. 5, 1989
Holometabola	Hymenoptera	Vespidae	Paraleptomenes_mephitis	F	Turilazzi S. 1989. The Origin and Evolution of Social Life in the Stenogastrinae (Hymenoptera, Vespidae). Journal of lnsea Behavior, Vol. 2, No. 5, 1989
Holometabola	Hymenoptera	Vespidae	Liostenogaster_flavolineata	F	Field J, Foster WF. 1999. Helping behaviour in facultatively eusocial hover wasps: an experimental test of the subfertility hypothesis. ANIMAL BEHAVIOUR, 1999, 57, 633–636
Holometabola	Hymenoptera	Vespidae	Anischnogaster_laticeps	F	Turillazzi S, Hansell MH. 1991. Biology and social behaviour of three species of Anischnogaster (Vespidae, Stenogastrinae) in Papua New Guinea. Ins. Soc. 38:423-437 (1991)
Holometabola	Hymenoptera	Vespidae	Anischnogaster_sp	F	Turillazzi S, Hansell MH. 1991. Biology and social behaviour of three species of Anischnogaster (Vespidae, Stenogastrinae) in Papua New Guinea. Ins. Soc. 38:423-437 (1991)
Holometabola	Hymenoptera	Chrysididae	Chrysis_shanghaiensis	N	Parker, D. E. 1936. Chrysis shanghaiensis Smith, a parasite of the oriental moth. J. agric. Res 52: 449-458.
Holometabola	Hymenoptera	Sphecidae	Oxybelus_subulatus	B	PECKHAM, D. J., F. E. KURCZEWSKI, AND D. B. PECKHAM 1973. Nesting behavior of Nearctic species of Oxybelus (Hymenoptera: Sphecidae). Ann. Ent. Soc. Amer. 66:647-661. CITED IN: Hook AW, Matthews RW. 1980.NESTING BIOLOGY OF OXYBELUS SERICEUS WITH A DISCUSSION OF NEST GUARDING BY MALE SPHECID WASPS (HYMENOPTERA). Psyche 87:21-38.
Holometabola	Hymenoptera	Sphecidae	Lindenius_colombianus	B	MILLER, R. C., AND F. E. KURCZEWSKI 1973. Intraspecific interactions in aggregations of L,indenius (Hymenoptera: Specidae, Crabroninae). Insectes Sociaux 20:365-378. CITED IN: Hook AW, Matthews RW. 1980.NESTING BIOLOGY OF OXYBELUS SERICEUS WITH A DISCUSSION OF NEST GUARDING BY MALE SPHECID WASPS (HYMENOPTERA). Psyche 87:21-38.
Holometabola	Hymenoptera	Sphecidae	Lindenius_armaticeps	B	MILLER, R. C., AND F. E. KURCZEWSKI 1973. Intraspecific interactions in aggregations of L,indenius (Hymenoptera: Specidae, Crabroninae). Insectes Sociaux 20:365-378. CITED IN: Hook AW, Matthews RW. 1980.NESTING BIOLOGY OF OXYBELUS SERICEUS WITH A DISCUSSION OF NEST GUARDING BY MALE SPHECID WASPS (HYMENOPTERA). Psyche 87:21-38.
Holometabola	Hymenoptera	Sphecidae	Lindenius_buccandensis	B	MILLER, R. C., AND F. E. KURCZEWSKI 1973. Intraspecific interactions in aggregations of L,indenius (Hymenoptera: Specidae, Crabroninae). Insectes Sociaux 20:365-378. CITED IN: Hook AW, Matthews RW. 1980.NESTING BIOLOGY OF OXYBELUS SERICEUS WITH A DISCUSSION OF NEST GUARDING BY MALE SPHECID WASPS (HYMENOPTERA). Psyche 87:21-38.
Holometabola	Hymenoptera	Sphecidae	Trypoxylon_collinum	B	Krombein KV. 1967. Trap-nesting Wasps and Bees: Life Histories, Nests and Associates. Smithsoiiian Press, Washington, D. C. 570 pp. CITED IN: Hook AW, Matthews RW. 1980.NESTING BIOLOGY OF OXYBELUS SERICEUS WITH A DISCUSSION OF NEST GUARDING BY MALE SPHECID WASPS (HYMENOPTERA). Psyche 87:21-38.
Holometabola	Hymenoptera	Ichneumonidae	Phaeogenes_cynarae	N	Bragg DE. 1974. Ecological and Behavioral Studies of Phaeogenes cynarae: Ecology; Host Specificity; Searching and Oviposition; and Avoidance of Superparasitism. ANNALS OF THE ENTOMOLOGICAL SOCIETY OF AMERICA [Vol. 67, no. 6 November 1974] pp 931-936
Holometabola	Hymenoptera	Xyelidae	Xyela_gallicaulis	N	Yates HO, III, Smith DR. 2009. History, distribution, damage, and life cycle of a pine shoot gall sawfly, Xyela gallicaulis (Hymenoptera: Xyelidae). Journal of Entomological Science 2009 Vol. 44 No. 3 pp. 276-283
Holometabola	Coleoptera	Chrysomelidae	Platyphora_fasciatomaculata	F	Schroder RFW, Puttler B, Izhevsky SS, Gandolfo D. 1994. Viviparity and larval development of Platyphora quadrisignata (Germar) (Coleoptera: Chrysomelidae) in Brazil. The Coleopterists Bulletin, 48(3):237-243. 1994
Holometabola	Coleoptera	Chrysomelidae	Plagiodera_versicolor	N	Vasconcellos-Neto J, Jolivet P. 1994. Cycloalexy among chrysomelid larvae. Novel aspects of the biology of Chrysomelidae Series Entomologica Volume 50, 1994, pp 303-309
Holometabola	Coleoptera	Chrysomelidae	Phratora_sp	N	Vasconcellos-Neto J, Jolivet P. 1994. Cycloalexy among chrysomelid larvae. Novel aspects of the biology of Chrysomelidae Series Entomologica Volume 50, 1994, pp 303-309
Holometabola	Coleoptera	Chrysomelidae	Paropsis_sp	N	Vasconcellos-Neto J, Jolivet P. 1994. Cycloalexy among chrysomelid larvae. Novel aspects of the biology of Chrysomelidae Series Entomologica Volume 50, 1994, pp 303-309
Holometabola	Coleoptera	Chrysomelidae	Proseicela_crucigera	F	Vasconcellos-Neto J, Jolivet P. 1994. Cycloalexy among chrysomelid larvae. Novel aspects of the biology of Chrysomelidae Series Entomologica Volume 50, 1994, pp 303-309
Holometabola	Coleoptera	Chrysomelidae	Eugonycha_melanostoma	F	Vasconcellos-Neto J, Jolivet P. 1994. Cycloalexy among chrysomelid larvae. Novel aspects of the biology of Chrysomelidae Series Entomologica Volume 50, 1994, pp 303-309
Holometabola	Coleoptera	Chrysomelidae	Chrysophtharta_sp	N	Vasconcellos-Neto J, Jolivet P. 1994. Cycloalexy among chrysomelid larvae. Novel aspects of the biology of Chrysomelidae Series Entomologica Volume 50, 1994, pp 303-309. Cited in Costa, J. T. (2006). The other insect societies. Harvard University Press.
Holometabola	Coleoptera	Chrysomelidae	Chrysolina_varians	F	Selman BJ. 1994. Eggs and oviposition in chrysomelid beetles. In: Jolivet PH, Cox ML, Petitpierre E. (eds). Novel aspects of the biology of Chrysomelidae. Kluwer Academic, pp 69-74.
Holometabola	Coleoptera	Chrysomelidae	Chrysolina_hyperici	F	Selman BJ. 1994. Eggs and oviposition in chrysomelid beetles. In: Jolivet PH, Cox ML, Petitpierre E. (eds). Novel aspects of the biology of Chrysomelidae. Kluwer Academic, pp 69-74.
Holometabola	Coleoptera	Chrysomelidae	Chrysochloa_superba	F	Selman BJ. 1994. Eggs and oviposition in chrysomelid beetles. In: Jolivet PH, Cox ML, Petitpierre E. (eds). Novel aspects of the biology of Chrysomelidae. Kluwer Academic, pp 69-74.
Holometabola	Coleoptera	Chrysomelidae	Platyphora_semiviridis	F	Olckers T. 1998. Biology and host range of Platyphora semiviridis, a leaf beetle evaluated as a potential biological control agent for Solanum mauritianum in South Africa. BioControl 43: 225–239, 1998
Holometabola	Diptera	Empididae	Wiedemannia_lepida	N	Rogers E. 1981. Mating in Wiedemannia (Diptera: Empididae). Journal of Natural History 15:6, 1013-1018.
Holometabola	Diptera	Empididae	Neoplasta_parahebes	N	Harkrider JR. 2011. Life history of Neoplasta parahebes (Diptera: Empididae: Hemerodromiinae). Can. Entomol. 143: 392–398 (2011)
Holometabola	Diptera	Empididae	Megagrapha_exquisita	N	Cumming JM, Cooper BE. Techniques For Obtaining Adult associated Immature Stages Of Predacious Tachydromiine Flies (Diptera, Empidoidea), With Implications For Rearing And Biocontrol. Entomological News 104:93-101
Holometabola	Diptera	Empididae	Platypalpus_holosericus	N	Cumming JM, Cooper BE. Techniques For Obtaining Adult associated Immature Stages Of Predacious Tachydromiine Flies (Diptera, Empidoidea), With Implications For Rearing And Biocontrol. Entomological News 104:93-101
Holometabola	Diptera	Empididae	Platypalpus_aequalis	N	Cumming JM, Cooper BE. Techniques For Obtaining Adult associated Immature Stages Of Predacious Tachydromiine Flies (Diptera, Empidoidea), With Implications For Rearing And Biocontrol. Entomological News 104:93-101
Holometabola	Diptera	Empididae	Platypalpus_melleus	N	Cumming JM, Cooper BE. Techniques For Obtaining Adult associated Immature Stages Of Predacious Tachydromiine Flies (Diptera, Empidoidea), With Implications For Rearing And Biocontrol. Entomological News 104:93-101
Holometabola	Diptera	Sarcophagidae	Wohlfartia_opaca	F	Kamal AS. 1958. Comparative study of thirteen species of sarcosaprophagous Calliphoridae and Sarcophagidae (Diptera). I. Bionomics. Annals of the Entomological Society of America 51:261-271
Holometabola	Diptera	Sarcophagidae	Sarcophaga_cooleyi	F	Kamal AS. 1958. Comparative study of thirteen species of sarcosaprophagous Calliphoridae and Sarcophagidae (Diptera). I. Bionomics. Annals of the Entomological Society of America 51:261-271
Holometabola	Diptera	Sarcophagidae	Sarcophaga_shermani	F	Kamal AS. 1958. Comparative study of thirteen species of sarcosaprophagous Calliphoridae and Sarcophagidae (Diptera). I. Bionomics. Annals of the Entomological Society of America 51:261-271
Holometabola	Diptera	Sarcophagidae	Sarcophaga_bullata	F	Kamal AS. 1958. Comparative study of thirteen species of sarcosaprophagous Calliphoridae and Sarcophagidae (Diptera). I. Bionomics. Annals of the Entomological Society of America 51:261-271
Holometabola	Diptera	Calliphoridae	Protocalliphora_avium	N	Kamal AS. 1958. Comparative study of thirteen species of sarcosaprophagous Calliphoridae and Sarcophagidae (Diptera). I. Bionomics. Annals of the Entomological Society of America 51:261-271
Holometabola	Diptera	Calliphoridae	Phormia_regina	N	Kamal AS. 1958. Comparative study of thirteen species of sarcosaprophagous Calliphoridae and Sarcophagidae (Diptera). I. Bionomics. Annals of the Entomological Society of America 51:261-271
Holometabola	Diptera	Calliphoridae	Protophormia_terra-novae	N	Kamal AS. 1958. Comparative study of thirteen species of sarcosaprophagous Calliphoridae and Sarcophagidae (Diptera). I. Bionomics. Annals of the Entomological Society of America 51:261-271
Holometabola	Diptera	Calliphoridae	Phaenicia_sericata	N	Kamal AS. 1958. Comparative study of thirteen species of sarcosaprophagous Calliphoridae and Sarcophagidae (Diptera). I. Bionomics. Annals of the Entomological Society of America 51:261-271
Holometabola	Diptera	Calliphoridae	Cynomopsis_cadaverina	N	Kamal AS. 1958. Comparative study of thirteen species of sarcosaprophagous Calliphoridae and Sarcophagidae (Diptera). I. Bionomics. Annals of the Entomological Society of America 51:261-271
Holometabola	Diptera	Calliphoridae	Calliphora_vicina	N	Kamal AS. 1958. Comparative study of thirteen species of sarcosaprophagous Calliphoridae and Sarcophagidae (Diptera). I. Bionomics. Annals of the Entomological Society of America 51:261-271
Holometabola	Diptera	Calliphoridae	Calliphora_terrae-novae	N	Kamal AS. 1958. Comparative study of thirteen species of sarcosaprophagous Calliphoridae and Sarcophagidae (Diptera). I. Bionomics. Annals of the Entomological Society of America 51:261-271
Holometabola	Diptera	Sarcophagidae	Macronychia_aurata	F	Javad Maradeshaghi M, Bohart GE. 1968. The Biology of Euphytomima nomiivora (Diptera: Sarcophagidae), a Parasite of the Alkali Bee, Nomia melanderi (Hymenoptera: Halictidae). Journal of the Kansas Entomological Society Vol. 41, No. 4, Oct., 1968, pp 456-473
Holometabola	Diptera	Sarcophagidae	Euphyto_pollinaris	F	Javad Maradeshaghi M, Bohart GE. 1968. The Biology of Euphytomima nomiivora (Diptera: Sarcophagidae), a Parasite of the Alkali Bee, Nomia melanderi (Hymenoptera: Halictidae). Journal of the Kansas Entomological Society Vol. 41, No. 4, Oct., 1968, pp 456-473
Holometabola	Diptera	Sarcophagidae	Phrosinella_fulvicornis	F	Javad Maradeshaghi M, Bohart GE. 1968. The Biology of Euphytomima nomiivora (Diptera: Sarcophagidae), a Parasite of the Alkali Bee, Nomia melanderi (Hymenoptera: Halictidae). Journal of the Kansas Entomological Society Vol. 41, No. 4, Oct., 1968, pp 456-473
Holometabola	Diptera	Oestridae	Pharyngomyia_sp	F	Pape T. 2001. Phylogeny of Oestridae (Insecta:Diptera). Syst Ent 26:133-171
Holometabola	Diptera	Oestridae	Cephenemyia_sp	F	Pape T. 2001. Phylogeny of Oestridae (Insecta:Diptera). Syst Ent 26:133-171
Holometabola	Diptera	Oestridae	Pharyngobolus_sp	F	Pape T. 2001. Phylogeny of Oestridae (Insecta:Diptera). Syst Ent 26:133-171
Holometabola	Diptera	Oestridae	Tracheomyia_sp	F	Pape T. 2001. Phylogeny of Oestridae (Insecta:Diptera). Syst Ent 26:133-171
Holometabola	Diptera	Oestridae	Kirkioestrus_sp	F	Pape T. 2001. Phylogeny of Oestridae (Insecta:Diptera). Syst Ent 26:133-171
Holometabola	Diptera	Oestridae	Cephalopina_sp	F	Pape T. 2001. Phylogeny of Oestridae (Insecta:Diptera). Syst Ent 26:133-171
Holometabola	Diptera	Oestridae	Gedoelstia_sp	F	Pape T. 2001. Phylogeny of Oestridae (Insecta:Diptera). Syst Ent 26:133-171
Holometabola	Diptera	Oestridae	Rhinoestrus_sp	F	Pape T. 2001. Phylogeny of Oestridae (Insecta:Diptera). Syst Ent 26:133-171
Holometabola	Diptera	Oestridae	Oestrus_sp	F	Pape T. 2001. Phylogeny of Oestridae (Insecta:Diptera). Syst Ent 26:133-171
Holometabola	Diptera	Oestridae	Strobiloestrus_sp	N	Pape T. 2001. Phylogeny of Oestridae (Insecta:Diptera). Syst Ent 26:133-171
Holometabola	Diptera	Oestridae	Oestromyia_sp	N	Pape T. 2001. Phylogeny of Oestridae (Insecta:Diptera). Syst Ent 26:133-171
Holometabola	Diptera	Oestridae	Oestroderma_sp	N	Pape T. 2001. Phylogeny of Oestridae (Insecta:Diptera). Syst Ent 26:133-171
Holometabola	Diptera	Oestridae	Gasterophilus_sp	N	Pape T. 2001. Phylogeny of Oestridae (Insecta:Diptera). Syst Ent 26:133-171
Holometabola	Diptera	Oestridae	Ruttenia_sp	N	Pape T. 2001. Phylogeny of Oestridae (Insecta:Diptera). Syst Ent 26:133-171
Holometabola	Diptera	Oestridae	Dermatobia_sp	N	Pape T. 2001. Phylogeny of Oestridae (Insecta:Diptera). Syst Ent 26:133-171
Holometabola	Diptera	Anthomyiidae	Phaonantho_sp	F	Michelsen V. 1991. Revision of the aberrant New World genus Coenosopsia (Diptera: Anthomyiidae), with a discussion of anthomyiid relationships. Systematic Entomology (1991) 16, 85-104
Holometabola	Diptera	Scatophagidae	Cordilura_ontario	N	Wallace JB, Neff SE. 1971. Biology and Immature Stages of the Genus Cordilura1 (Diptera: Scatophagidae) in the Eastern United States. ANNALS OF THE ENTOMOLOGICAL SOCIETY OF AMERICA Vol. 64, no. 6, 1310-1330
Holometabola	Diptera	Scatophagidae	Cordilura_setosa	N	Wallace JB, Neff SE. 1971. Biology and Immature Stages of the Genus Cordilura1 (Diptera: Scatophagidae) in the Eastern United States. ANNALS OF THE ENTOMOLOGICAL SOCIETY OF AMERICA Vol. 64, no. 6, 1310-1330
Holometabola	Diptera	Scatophagidae	Cordilura_variabilis	N	Wallace JB, Neff SE. 1971. Biology and Immature Stages of the Genus Cordilura1 (Diptera: Scatophagidae) in the Eastern United States. ANNALS OF THE ENTOMOLOGICAL SOCIETY OF AMERICA Vol. 64, no. 6, 1310-1330
Holometabola	Diptera	Scatophagidae	Cordilura_pudica	N	Wallace JB, Neff SE. 1971. Biology and Immature Stages of the Genus Cordilura1 (Diptera: Scatophagidae) in the Eastern United States. ANNALS OF THE ENTOMOLOGICAL SOCIETY OF AMERICA Vol. 64, no. 6, 1310-1330
Holometabola	Diptera	Scatophagidae	Cordilura_preusta	N	Wallace JB, Neff SE. 1971. Biology and Immature Stages of the Genus Cordilura1 (Diptera: Scatophagidae) in the Eastern United States. ANNALS OF THE ENTOMOLOGICAL SOCIETY OF AMERICA Vol. 64, no. 6, 1310-1330
Holometabola	Diptera	Scatophagidae	Cordilura_gagatina	N	Wallace JB, Neff SE. 1971. Biology and Immature Stages of the Genus Cordilura1 (Diptera: Scatophagidae) in the Eastern United States. ANNALS OF THE ENTOMOLOGICAL SOCIETY OF AMERICA Vol. 64, no. 6, 1310-1330
Holometabola	Diptera	Scatophagidae	Cordilura_carbonaria	N	Wallace JB, Neff SE. 1971. Biology and Immature Stages of the Genus Cordilura1 (Diptera: Scatophagidae) in the Eastern United States. ANNALS OF THE ENTOMOLOGICAL SOCIETY OF AMERICA Vol. 64, no. 6, 1310-1330
Holometabola	Diptera	Scatophagidae	Cordilura_gracilipes	N	Wallace JB, Neff SE. 1971. Biology and Immature Stages of the Genus Cordilura1 (Diptera: Scatophagidae) in the Eastern United States. ANNALS OF THE ENTOMOLOGICAL SOCIETY OF AMERICA Vol. 64, no. 6, 1310-1330
Holometabola	Diptera	Scatophagidae	Cordilura_pleuriticia	N	Wallace JB, Neff SE. 1971. Biology and Immature Stages of the Genus Cordilura1 (Diptera: Scatophagidae) in the Eastern United States. ANNALS OF THE ENTOMOLOGICAL SOCIETY OF AMERICA Vol. 64, no. 6, 1310-1330
Holometabola	Diptera	Scatophagidae	Nanna_brevifrons	N	Ozerov AL. 2010. A review of palaearctic species of the genus Nanna Strobl, 1894 (Diptera, Scathophagidae) with shining stripes or spots on scutum. Far Eastern Entomologist 214: 1-8
Holometabola	Diptera	Scatophagidae	Nanna_longicornis	N	Ozerov AL. 2010. A review of palaearctic species of the genus Nanna Strobl, 1894 (Diptera, Scathophagidae) with shining stripes or spots on scutum. Far Eastern Entomologist 214: 1-8
Holometabola	Diptera	Scatophagidae	Spathephilus_nigriventris	N	Ozerov AL. 2010. A review of palaearctic species of the genus Nanna Strobl, 1894 (Diptera, Scathophagidae) with shining stripes or spots on scutum. Far Eastern Entomologist 214: 1-8
Holometabola	Diptera	Scatophagidae	Nanna_bispinosa	N	Ozerov AL. 2010. A review of palaearctic species of the genus Nanna Strobl, 1894 (Diptera, Scathophagidae) with shining stripes or spots on scutum. Far Eastern Entomologist 214: 1-8
Holometabola	Diptera	Scatophagidae	Nanna_puberula	N	Ozerov AL. 2010. A review of palaearctic species of the genus Nanna Strobl, 1894 (Diptera, Scathophagidae) with shining stripes or spots on scutum. Far Eastern Entomologist 214: 1-8
Holometabola	Diptera	Muscidae	Stomoxys_ochrosoma	F	Thorpe WH. 1942. Observations on Stomoxys ochrosoma Speiser (Diptera Muscidae) as an associate of army ants (Dorylinae) in East Africa. Proceedings of the Royal Entomological Society of London. Series A, General Entomology Volume 17, Issue 4-6, pages 38–41, June 1942
Holometabola	Diptera	Muscidae	Eudasyphora_sp	N	Nihei SS, Barros de Carvalho CJ. 2007. Phylogeny and classiﬁcation of Muscini (Diptera, Muscidae). Zoological Journal of the Linnean Society, 2007, 149, 493–532.
Holometabola	Diptera	Muscidae	Pyrellia_sp	N	Nihei SS, Barros de Carvalho CJ. 2007. Phylogeny and classiﬁcation of Muscini (Diptera, Muscidae). Zoological Journal of the Linnean Society, 2007, 149, 493–532.
Holometabola	Diptera	Muscidae	Gymnopapuaia_sp	N	Skidmore, P. (1985). The biology of the Muscidae of the world (Vol. 29). Springer.
Holometabola	Diptera	Muscidae	Ophyra_aenescens	N	Skidmore, P. (1985). The biology of the Muscidae of the world (Vol. 29). Springer.
Holometabola	Diptera	Muscidae	Neomuscina_nudinervis	F	Skidmore, P. (1985). The biology of the Muscidae of the world (Vol. 29). Springer.
Holometabola	Diptera	Muscidae	Neomyia_australis	N	Skidmore, P. (1985). The biology of the Muscidae of the world (Vol. 29). Springer.
Holometabola	Diptera	Drosophilidae	Drosophila_funebris	N	Hinton HE. 1960. The Chorionic Plastron and its Role in the Eggs of the Muscinae (Diptera). Quarterly Journal of Microscopical Science 101(3): 313-32
Holometabola	Diptera	Muscidae	Lyperosia_sp	N	Hinton HE. 1960. The Chorionic Plastron and its Role in the Eggs of the Muscinae (Diptera). Quarterly Journal of Microscopical Science 101(3): 313-32
Holometabola	Diptera	Muscidae	Orthellia_caesarion	N	Hinton HE. 1960. The Chorionic Plastron and its Role in the Eggs of the Muscinae (Diptera). Quarterly Journal of Microscopical Science 101(3): 313-32
Holometabola	Diptera	Muscidae	Morellia_hortorum	N	Hinton HE. 1960. The Chorionic Plastron and its Role in the Eggs of the Muscinae (Diptera). Quarterly Journal of Microscopical Science 101(3): 313-32
Holometabola	Diptera	Muscidae	Dasyphora_cyanela	N	Hinton HE. 1960. The Chorionic Plastron and its Role in the Eggs of the Muscinae (Diptera). Quarterly Journal of Microscopical Science 101(3): 313-32
Holometabola	Diptera	Muscidae	Pyrellia_cyanicolor	N	Hinton HE. 1960. The Chorionic Plastron and its Role in the Eggs of the Muscinae (Diptera). Quarterly Journal of Microscopical Science 101(3): 313-32
Holometabola	Diptera	Muscidae	Polietes_lardaria	N	Hinton HE. 1960. The Chorionic Plastron and its Role in the Eggs of the Muscinae (Diptera). Quarterly Journal of Microscopical Science 101(3): 313-32
Holometabola	Diptera	Muscidae	Polietes_hirticrura	N	Hinton HE. 1960. The Chorionic Plastron and its Role in the Eggs of the Muscinae (Diptera). Quarterly Journal of Microscopical Science 101(3): 313-32
Holometabola	Diptera	Muscidae	Haematobia_stimulans	N	Hinton HE. 1960. The Chorionic Plastron and its Role in the Eggs of the Muscinae (Diptera). Quarterly Journal of Microscopical Science 101(3): 313-32
Holometabola	Diptera	Muscidae	Lyperosia_irritans	N	Hinton HE. 1960. The Chorionic Plastron and its Role in the Eggs of the Muscinae (Diptera). Quarterly Journal of Microscopical Science 101(3): 313-32
Holometabola	Diptera	Fanniidae	Fannia_femoralis	N	Mullens BA, Szijj CE, Hinkle NC. 2002. Oviposition and Development of Fannia spp. (Diptera: Muscidae) on Poultry Manure of Low Moisture Levels. Environmental Entomology, 31(4):588-593. 2002.
Holometabola	Diptera	Drosophilidae	Scaptomyza_nigrita	N	Grimaldi, D. A. (1990). A phylogenetic, revised classification of genera in the Drosophilidae (Diptera). Bulletin of the American Museum of Natural History, (197), 1-139.
Holometabola	Diptera	Drosophilidae	Scaptomyza_apicata	N	Grimaldi, D. A. (1990). A phylogenetic, revised classification of genera in the Drosophilidae (Diptera). Bulletin of the American Museum of Natural History, (197), 1-139.
Holometabola	Diptera	Drosophilidae	Drosophila_lauta	N	Grimaldi, D. A. (1990). A phylogenetic, revised classification of genera in the Drosophilidae (Diptera). Bulletin of the American Museum of Natural History, (197), 1-139.
Holometabola	Diptera	Drosophilidae	Drosophila_gentica	N	Grimaldi, D. A. (1990). A phylogenetic, revised classification of genera in the Drosophilidae (Diptera). Bulletin of the American Museum of Natural History, (197), 1-139.
Holometabola	Diptera	Drosophilidae	Drosophila_margarita	N	Figuero ML, León R, Rafael V, Céspedes D. 2012. Four new species of the Drosophila onychophora species group (Diptera, Drosophilidae) in the Parque Arqueológico Rumipamba, Pichincha, Ecuador. Iheringia, Sér. Zool. vol.102 no.2 Porto Alegre
Holometabola	Diptera	Drosophilidae	Drosophila_hyalipennis	N	Meier, R., Kotrba, M., & Ferrar, P. (1999). Ovoviviparity and viviparity in the Diptera. Biological Reviews, 74(3), 199-258.
Holometabola	Diptera	Anthomyiidae	Strobilomyia_sp	N	Meier, R., Kotrba, M., & Ferrar, P. (1999). Ovoviviparity and viviparity in the Diptera. Biological Reviews, 74(3), 199-258.
Holometabola	Diptera	Drosophilidae	Drosophila_obscura	N	Meier, R., Kotrba, M., & Ferrar, P. (1999). Ovoviviparity and viviparity in the Diptera. Biological Reviews, 74(3), 199-258.
Holometabola	Diptera	Drosophilidae	Drosophila_pseudoobscura	N	Meier, R., Kotrba, M., & Ferrar, P. (1999). Ovoviviparity and viviparity in the Diptera. Biological Reviews, 74(3), 199-258.
Holometabola	Diptera	Drosophilidae	Zaprionus_indianus	N	Meier, R., Kotrba, M., & Ferrar, P. (1999). Ovoviviparity and viviparity in the Diptera. Biological Reviews, 74(3), 199-258.
Holometabola	Diptera	Drosophilidae	Mycodrosophila_dimidiata	N	Meier, R., Kotrba, M., & Ferrar, P. (1999). Ovoviviparity and viviparity in the Diptera. Biological Reviews, 74(3), 199-258.
Holometabola	Diptera	Drosophilidae	Scaptomyza_adusta	N	Meier, R., Kotrba, M., & Ferrar, P. (1999). Ovoviviparity and viviparity in the Diptera. Biological Reviews, 74(3), 199-258.
Holometabola	Diptera	Drosophilidae	Drosophila_sp-affinis	N	Meier, R., Kotrba, M., & Ferrar, P. (1999). Ovoviviparity and viviparity in the Diptera. Biological Reviews, 74(3), 199-258.
Holometabola	Diptera	Drosophilidae	Drosophila_sp-onychophora	N	Meier, R., Kotrba, M., & Ferrar, P. (1999). Ovoviviparity and viviparity in the Diptera. Biological Reviews, 74(3), 199-258.
Holometabola	Diptera	Drosophilidae	Drosophila_sp-flavopilosa	N	Meier, R., Kotrba, M., & Ferrar, P. (1999). Ovoviviparity and viviparity in the Diptera. Biological Reviews, 74(3), 199-258.
Holometabola	Diptera	Drosophilidae	Scaptodrosophila_sp1	N	Meier, R., Kotrba, M., & Ferrar, P. (1999). Ovoviviparity and viviparity in the Diptera. Biological Reviews, 74(3), 199-258.
Holometabola	Diptera	Drosophilidae	Scaptodrosophila_sp2	N	Meier, R., Kotrba, M., & Ferrar, P. (1999). Ovoviviparity and viviparity in the Diptera. Biological Reviews, 74(3), 199-258.
Holometabola	Diptera	Chloropidae	Parectecephala_sp1	N	Meier, R., Kotrba, M., & Ferrar, P. (1999). Ovoviviparity and viviparity in the Diptera. Biological Reviews, 74(3), 199-258.
Holometabola	Diptera	Chloropidae	Parectecephala_sp2	N	Meier, R., Kotrba, M., & Ferrar, P. (1999). Ovoviviparity and viviparity in the Diptera. Biological Reviews, 74(3), 199-258.
Holometabola	Diptera	Chloropidae	Chloropinae_sp-pachylophus	N	Meier, R., Kotrba, M., & Ferrar, P. (1999). Ovoviviparity and viviparity in the Diptera. Biological Reviews, 74(3), 199-258.
Holometabola	Diptera	Curtonotidae	Curtonota_sp	N	Meier, R., Kotrba, M., & Barber, K. N. (1997). A comparative study of the egg, first-instar larva, puparium, female reproductive system, and natural history of Curtonotum helvum (Curtonotidae, Ephydroidea, Diptera). American Museum novitates; no. 3219.
Holometabola	Diptera	Curtonotidae	Curtonota_helvum	N	Meier, R., Kotrba, M., & Barber, K. N. (1997). A comparative study of the egg, first-instar larva, puparium, female reproductive system, and natural history of Curtonotum helvum (Curtonotidae, Ephydroidea, Diptera). American Museum novitates; no. 3219.
Holometabola	Diptera	Curtonotidae	Axinota_uniformis	N	Tachi, T., & Shima, H. (2010). Molecular phylogeny of the subfamily Exoristinae (Diptera, Tachinidae), with discussions on the evolutionary history of female oviposition strategy. Systematic Entomology, 35(1), 148-163
Holometabola	Diptera	Tachinidae	Dinera_takanoi	F	Tachi, T., & Shima, H. (2010). Molecular phylogeny of the subfamily Exoristinae (Diptera, Tachinidae), with discussions on the evolutionary history of female oviposition strategy. Systematic Entomology, 35(1), 148-163
Holometabola	Diptera	Tachinidae	Dexia_fulvifera	F	Tachi, T., & Shima, H. (2010). Molecular phylogeny of the subfamily Exoristinae (Diptera, Tachinidae), with discussions on the evolutionary history of female oviposition strategy. Systematic Entomology, 35(1), 148-163
Holometabola	Diptera	Tachinidae	Hermya_beelzebul	N	Tachi, T., & Shima, H. (2010). Molecular phylogeny of the subfamily Exoristinae (Diptera, Tachinidae), with discussions on the evolutionary history of female oviposition strategy. Systematic Entomology, 35(1), 148-163
Holometabola	Diptera	Tachinidae	Ectophasia_rotundiventris	N	Tachi, T., & Shima, H. (2010). Molecular phylogeny of the subfamily Exoristinae (Diptera, Tachinidae), with discussions on the evolutionary history of female oviposition strategy. Systematic Entomology, 35(1), 148-163
Holometabola	Diptera	Tachinidae	Gymnosoma_rotundatum	N	Tachi, T., & Shima, H. (2010). Molecular phylogeny of the subfamily Exoristinae (Diptera, Tachinidae), with discussions on the evolutionary history of female oviposition strategy. Systematic Entomology, 35(1), 148-163
Holometabola	Diptera	Tachinidae	Atylostoma_towadensis	F	Tachi, T., & Shima, H. (2010). Molecular phylogeny of the subfamily Exoristinae (Diptera, Tachinidae), with discussions on the evolutionary history of female oviposition strategy. Systematic Entomology, 35(1), 148-163
Holometabola	Diptera	Tachinidae	Thelairoleskia_sp	F	Tachi, T., & Shima, H. (2010). Molecular phylogeny of the subfamily Exoristinae (Diptera, Tachinidae), with discussions on the evolutionary history of female oviposition strategy. Systematic Entomology, 35(1), 148-163
Holometabola	Diptera	Tachinidae	Ceromya_silacea	F	Tachi, T., & Shima, H. (2010). Molecular phylogeny of the subfamily Exoristinae (Diptera, Tachinidae), with discussions on the evolutionary history of female oviposition strategy. Systematic Entomology, 35(1), 148-163
Holometabola	Diptera	Tachinidae	Peribaea_tibialis	F	Tachi, T., & Shima, H. (2010). Molecular phylogeny of the subfamily Exoristinae (Diptera, Tachinidae), with discussions on the evolutionary history of female oviposition strategy. Systematic Entomology, 35(1), 148-163
Holometabola	Diptera	Tachinidae	Nemoraea_takanoi	F	Tachi, T., & Shima, H. (2010). Molecular phylogeny of the subfamily Exoristinae (Diptera, Tachinidae), with discussions on the evolutionary history of female oviposition strategy. Systematic Entomology, 35(1), 148-163
Holometabola	Diptera	Tachinidae	Panzeria_melanopyga	F	Tachi, T., & Shima, H. (2010). Molecular phylogeny of the subfamily Exoristinae (Diptera, Tachinidae), with discussions on the evolutionary history of female oviposition strategy. Systematic Entomology, 35(1), 148-163
Holometabola	Diptera	Tachinidae	Janthinomyia_elegans	F	Tachi, T., & Shima, H. (2010). Molecular phylogeny of the subfamily Exoristinae (Diptera, Tachinidae), with discussions on the evolutionary history of female oviposition strategy. Systematic Entomology, 35(1), 148-163
Holometabola	Diptera	Tachinidae	Mikia_patellipalpis	F	Tachi, T., & Shima, H. (2010). Molecular phylogeny of the subfamily Exoristinae (Diptera, Tachinidae), with discussions on the evolutionary history of female oviposition strategy. Systematic Entomology, 35(1), 148-163
Holometabola	Diptera	Tachinidae	Tachina_minuta	F	Tachi, T., & Shima, H. (2010). Molecular phylogeny of the subfamily Exoristinae (Diptera, Tachinidae), with discussions on the evolutionary history of female oviposition strategy. Systematic Entomology, 35(1), 148-163
Holometabola	Diptera	Tachinidae	Tachina_nupta	F	Tachi, T., & Shima, H. (2010). Molecular phylogeny of the subfamily Exoristinae (Diptera, Tachinidae), with discussions on the evolutionary history of female oviposition strategy. Systematic Entomology, 35(1), 148-163
Holometabola	Diptera	Tachinidae	Winthemia_venusta	N	Tachi, T., & Shima, H. (2010). Molecular phylogeny of the subfamily Exoristinae (Diptera, Tachinidae), with discussions on the evolutionary history of female oviposition strategy. Systematic Entomology, 35(1), 148-163
Holometabola	Diptera	Tachinidae	Nemorilla_floralis	N	Tachi, T., & Shima, H. (2010). Molecular phylogeny of the subfamily Exoristinae (Diptera, Tachinidae), with discussions on the evolutionary history of female oviposition strategy. Systematic Entomology, 35(1), 148-163
Holometabola	Diptera	Tachinidae	Mycteromyiella_marginalis	N	Tachi, T., & Shima, H. (2010). Molecular phylogeny of the subfamily Exoristinae (Diptera, Tachinidae), with discussions on the evolutionary history of female oviposition strategy. Systematic Entomology, 35(1), 148-163
Holometabola	Diptera	Tachinidae	Paratryphera_minor	F	Tachi, T., & Shima, H. (2010). Molecular phylogeny of the subfamily Exoristinae (Diptera, Tachinidae), with discussions on the evolutionary history of female oviposition strategy. Systematic Entomology, 35(1), 148-163
Holometabola	Diptera	Tachinidae	Phorocerosoma_vicarium	N	Tachi, T., & Shima, H. (2010). Molecular phylogeny of the subfamily Exoristinae (Diptera, Tachinidae), with discussions on the evolutionary history of female oviposition strategy. Systematic Entomology, 35(1), 148-163
Holometabola	Diptera	Tachinidae	Zenilliana_sp	N	Tachi, T., & Shima, H. (2010). Molecular phylogeny of the subfamily Exoristinae (Diptera, Tachinidae), with discussions on the evolutionary history of female oviposition strategy. Systematic Entomology, 35(1), 148-163
Holometabola	Diptera	Tachinidae	Trigonospila_transvittata	N	Tachi, T., & Shima, H. (2010). Molecular phylogeny of the subfamily Exoristinae (Diptera, Tachinidae), with discussions on the evolutionary history of female oviposition strategy. Systematic Entomology, 35(1), 148-163
Holometabola	Diptera	Tachinidae	Chaetexorista_sp	N	Tachi, T., & Shima, H. (2010). Molecular phylogeny of the subfamily Exoristinae (Diptera, Tachinidae), with discussions on the evolutionary history of female oviposition strategy. Systematic Entomology, 35(1), 148-163
Holometabola	Diptera	Tachinidae	Exorista_larvarum	N	Tachi, T., & Shima, H. (2010). Molecular phylogeny of the subfamily Exoristinae (Diptera, Tachinidae), with discussions on the evolutionary history of female oviposition strategy. Systematic Entomology, 35(1), 148-163
Holometabola	Diptera	Tachinidae	Exorista_mimula	N	Tachi, T., & Shima, H. (2010). Molecular phylogeny of the subfamily Exoristinae (Diptera, Tachinidae), with discussions on the evolutionary history of female oviposition strategy. Systematic Entomology, 35(1), 148-163
Holometabola	Diptera	Tachinidae	Parasetigena_silvestris	N	Tachi, T., & Shima, H. (2010). Molecular phylogeny of the subfamily Exoristinae (Diptera, Tachinidae), with discussions on the evolutionary history of female oviposition strategy. Systematic Entomology, 35(1), 148-163
Holometabola	Diptera	Tachinidae	Exorista_bisetosa	N	Tachi, T., & Shima, H. (2010). Molecular phylogeny of the subfamily Exoristinae (Diptera, Tachinidae), with discussions on the evolutionary history of female oviposition strategy. Systematic Entomology, 35(1), 148-163
Holometabola	Diptera	Tachinidae	Phorocera_obscura	N	Tachi, T., & Shima, H. (2010). Molecular phylogeny of the subfamily Exoristinae (Diptera, Tachinidae), with discussions on the evolutionary history of female oviposition strategy. Systematic Entomology, 35(1), 148-163
Holometabola	Diptera	Tachinidae	Phorinia_spinulosa	N	Tachi, T., & Shima, H. (2010). Molecular phylogeny of the subfamily Exoristinae (Diptera, Tachinidae), with discussions on the evolutionary history of female oviposition strategy. Systematic Entomology, 35(1), 148-163
Holometabola	Diptera	Tachinidae	Ctenophorinia_adiscalis	N	Tachi, T., & Shima, H. (2010). Molecular phylogeny of the subfamily Exoristinae (Diptera, Tachinidae), with discussions on the evolutionary history of female oviposition strategy. Systematic Entomology, 35(1), 148-163
Holometabola	Diptera	Tachinidae	Uroeuantha_longipes	N	Tachi, T., & Shima, H. (2010). Molecular phylogeny of the subfamily Exoristinae (Diptera, Tachinidae), with discussions on the evolutionary history of female oviposition strategy. Systematic Entomology, 35(1), 148-163
Holometabola	Diptera	Tachinidae	Uromedina_eumorphophaga	N	Tachi, T., & Shima, H. (2010). Molecular phylogeny of the subfamily Exoristinae (Diptera, Tachinidae), with discussions on the evolutionary history of female oviposition strategy. Systematic Entomology, 35(1), 148-163
Holometabola	Diptera	Tachinidae	Prodegeeria_japonica	N	Tachi, T., & Shima, H. (2010). Molecular phylogeny of the subfamily Exoristinae (Diptera, Tachinidae), with discussions on the evolutionary history of female oviposition strategy. Systematic Entomology, 35(1), 148-163
Holometabola	Diptera	Tachinidae	Meigenia_majuscula	N	Tachi, T., & Shima, H. (2010). Molecular phylogeny of the subfamily Exoristinae (Diptera, Tachinidae), with discussions on the evolutionary history of female oviposition strategy. Systematic Entomology, 35(1), 148-163
Holometabola	Diptera	Tachinidae	Admontia_sp	F	Tachi, T., & Shima, H. (2010). Molecular phylogeny of the subfamily Exoristinae (Diptera, Tachinidae), with discussions on the evolutionary history of female oviposition strategy. Systematic Entomology, 35(1), 148-163
Holometabola	Diptera	Tachinidae	Lixophaga_latigena	F	Tachi, T., & Shima, H. (2010). Molecular phylogeny of the subfamily Exoristinae (Diptera, Tachinidae), with discussions on the evolutionary history of female oviposition strategy. Systematic Entomology, 35(1), 148-163
Holometabola	Diptera	Tachinidae	Blondelia_nigripes	F	Tachi, T., & Shima, H. (2010). Molecular phylogeny of the subfamily Exoristinae (Diptera, Tachinidae), with discussions on the evolutionary history of female oviposition strategy. Systematic Entomology, 35(1), 148-163
Holometabola	Diptera	Tachinidae	Vibrissina_turrita	F	Tachi, T., & Shima, H. (2010). Molecular phylogeny of the subfamily Exoristinae (Diptera, Tachinidae), with discussions on the evolutionary history of female oviposition strategy. Systematic Entomology, 35(1), 148-163
Holometabola	Diptera	Tachinidae	Compsiluroides_flavipalpis	N	Tachi, T., & Shima, H. (2010). Molecular phylogeny of the subfamily Exoristinae (Diptera, Tachinidae), with discussions on the evolutionary history of female oviposition strategy. Systematic Entomology, 35(1), 148-163
Holometabola	Diptera	Tachinidae	Biomeigenia_sp	N	Tachi, T., & Shima, H. (2010). Molecular phylogeny of the subfamily Exoristinae (Diptera, Tachinidae), with discussions on the evolutionary history of female oviposition strategy. Systematic Entomology, 35(1), 148-163
Holometabola	Diptera	Tachinidae	Istocheta_sp	N	Tachi, T., & Shima, H. (2010). Molecular phylogeny of the subfamily Exoristinae (Diptera, Tachinidae), with discussions on the evolutionary history of female oviposition strategy. Systematic Entomology, 35(1), 148-163
Holometabola	Diptera	Tachinidae	Urodexia_uramyoides	N	Tachi, T., & Shima, H. (2010). Molecular phylogeny of the subfamily Exoristinae (Diptera, Tachinidae), with discussions on the evolutionary history of female oviposition strategy. Systematic Entomology, 35(1), 148-163
Holometabola	Diptera	Tachinidae	Medina_sp	N	Tachi, T., & Shima, H. (2010). Molecular phylogeny of the subfamily Exoristinae (Diptera, Tachinidae), with discussions on the evolutionary history of female oviposition strategy. Systematic Entomology, 35(1), 148-163
Holometabola	Diptera	Tachinidae	Medinodexia_sp	F	Tachi, T., & Shima, H. (2010). Molecular phylogeny of the subfamily Exoristinae (Diptera, Tachinidae), with discussions on the evolutionary history of female oviposition strategy. Systematic Entomology, 35(1), 148-163
Holometabola	Diptera	Tachinidae	Aplomya_confinis	N	Tachi, T., & Shima, H. (2010). Molecular phylogeny of the subfamily Exoristinae (Diptera, Tachinidae), with discussions on the evolutionary history of female oviposition strategy. Systematic Entomology, 35(1), 148-163
Holometabola	Diptera	Tachinidae	Carcelia_sp	F	Tachi, T., & Shima, H. (2010). Molecular phylogeny of the subfamily Exoristinae (Diptera, Tachinidae), with discussions on the evolutionary history of female oviposition strategy. Systematic Entomology, 35(1), 148-163
Holometabola	Diptera	Tachinidae	Senometopia_cariniforceps	F	Tachi, T., & Shima, H. (2010). Molecular phylogeny of the subfamily Exoristinae (Diptera, Tachinidae), with discussions on the evolutionary history of female oviposition strategy. Systematic Entomology, 35(1), 148-163
Holometabola	Diptera	Tachinidae	Phebellia_glauca	F	Tachi, T., & Shima, H. (2010). Molecular phylogeny of the subfamily Exoristinae (Diptera, Tachinidae), with discussions on the evolutionary history of female oviposition strategy. Systematic Entomology, 35(1), 148-163
Holometabola	Diptera	Tachinidae	Prooppia_nigripalpis	N	Tachi, T., & Shima, H. (2010). Molecular phylogeny of the subfamily Exoristinae (Diptera, Tachinidae), with discussions on the evolutionary history of female oviposition strategy. Systematic Entomology, 35(1), 148-163
Holometabola	Diptera	Tachinidae	Epicampocera_succincta	F	Tachi, T., & Shima, H. (2010). Molecular phylogeny of the subfamily Exoristinae (Diptera, Tachinidae), with discussions on the evolutionary history of female oviposition strategy. Systematic Entomology, 35(1), 148-163
Holometabola	Diptera	Tachinidae	Isosturmia_japonica	F	Tachi, T., & Shima, H. (2010). Molecular phylogeny of the subfamily Exoristinae (Diptera, Tachinidae), with discussions on the evolutionary history of female oviposition strategy. Systematic Entomology, 35(1), 148-163
Holometabola	Diptera	Tachinidae	Phryxe_heraclei	F	Tachi, T., & Shima, H. (2010). Molecular phylogeny of the subfamily Exoristinae (Diptera, Tachinidae), with discussions on the evolutionary history of female oviposition strategy. Systematic Entomology, 35(1), 148-163
Holometabola	Diptera	Tachinidae	Sturmia_bella	F	Tachi, T., & Shima, H. (2010). Molecular phylogeny of the subfamily Exoristinae (Diptera, Tachinidae), with discussions on the evolutionary history of female oviposition strategy. Systematic Entomology, 35(1), 148-163
Holometabola	Diptera	Tachinidae	Suensonomyia_nudinerva	F	Tachi, T., & Shima, H. (2010). Molecular phylogeny of the subfamily Exoristinae (Diptera, Tachinidae), with discussions on the evolutionary history of female oviposition strategy. Systematic Entomology, 35(1), 148-163
Holometabola	Diptera	Tachinidae	Eumea_linearicornis	F	Tachi, T., & Shima, H. (2010). Molecular phylogeny of the subfamily Exoristinae (Diptera, Tachinidae), with discussions on the evolutionary history of female oviposition strategy. Systematic Entomology, 35(1), 148-163
Holometabola	Diptera	Tachinidae	Gonia_chinensis	F	Tachi, T., & Shima, H. (2010). Molecular phylogeny of the subfamily Exoristinae (Diptera, Tachinidae), with discussions on the evolutionary history of female oviposition strategy. Systematic Entomology, 35(1), 148-163
Holometabola	Diptera	Tachinidae	Pseudogonia_rufifrons	F	Tachi, T., & Shima, H. (2010). Molecular phylogeny of the subfamily Exoristinae (Diptera, Tachinidae), with discussions on the evolutionary history of female oviposition strategy. Systematic Entomology, 35(1), 148-163
Holometabola	Diptera	Tachinidae	Blepharipa_sturmioides	F	Tachi, T., & Shima, H. (2010). Molecular phylogeny of the subfamily Exoristinae (Diptera, Tachinidae), with discussions on the evolutionary history of female oviposition strategy. Systematic Entomology, 35(1), 148-163
Holometabola	Diptera	Tachinidae	Frontina_laeta	F	Tachi, T., & Shima, H. (2010). Molecular phylogeny of the subfamily Exoristinae (Diptera, Tachinidae), with discussions on the evolutionary history of female oviposition strategy. Systematic Entomology, 35(1), 148-163
Holometabola	Diptera	Tachinidae	Pales_pavida	F	Tachi, T., & Shima, H. (2010). Molecular phylogeny of the subfamily Exoristinae (Diptera, Tachinidae), with discussions on the evolutionary history of female oviposition strategy. Systematic Entomology, 35(1), 148-163
Holometabola	Diptera	Tachinidae	Nealsomyia_rufella	F	Tachi, T., & Shima, H. (2010). Molecular phylogeny of the subfamily Exoristinae (Diptera, Tachinidae), with discussions on the evolutionary history of female oviposition strategy. Systematic Entomology, 35(1), 148-163
Holometabola	Diptera	Tachinidae	Phryno_katoi	F	Tachi, T., & Shima, H. (2010). Molecular phylogeny of the subfamily Exoristinae (Diptera, Tachinidae), with discussions on the evolutionary history of female oviposition strategy. Systematic Entomology, 35(1), 148-163
Holometabola	Diptera	Tachinidae	Pexopsis_pilosa	F	Tachi, T., & Shima, H. (2010). Molecular phylogeny of the subfamily Exoristinae (Diptera, Tachinidae), with discussions on the evolutionary history of female oviposition strategy. Systematic Entomology, 35(1), 148-163
Holometabola	Diptera	Tachinidae	Bothria_japonica	F	Tachi, T., & Shima, H. (2010). Molecular phylogeny of the subfamily Exoristinae (Diptera, Tachinidae), with discussions on the evolutionary history of female oviposition strategy. Systematic Entomology, 35(1), 148-163
Holometabola	Diptera	Tachinidae	Calozenillia_tamara	F	Tachi, T., & Shima, H. (2010). Molecular phylogeny of the subfamily Exoristinae (Diptera, Tachinidae), with discussions on the evolutionary history of female oviposition strategy. Systematic Entomology, 35(1), 148-163
Holometabola	Diptera	Tachinidae	Zenillia_dolosa	F	Tachi, T., & Shima, H. (2010). Molecular phylogeny of the subfamily Exoristinae (Diptera, Tachinidae), with discussions on the evolutionary history of female oviposition strategy. Systematic Entomology, 35(1), 148-163
Holometabola	Diptera	Nycteribiidae	Penicillidia_fulvida	F	Meier, R., Kotrba, M., & Ferrar, P. (1999). Ovoviviparity and viviparity in the Diptera. Biological Reviews, 74(3), 199-258.
Holometabola	Diptera	Nycteribiidae	Dipseliopoda_setosa	F	Meier, R., Kotrba, M., & Ferrar, P. (1999). Ovoviviparity and viviparity in the Diptera. Biological Reviews, 74(3), 199-258.
Holometabola	Diptera	Streblidae	Paratrichobius_longicrus	F	Meier, R., Kotrba, M., & Ferrar, P. (1999). Ovoviviparity and viviparity in the Diptera. Biological Reviews, 74(3), 199-258.
Holometabola	Diptera	Streblidae	Megistopoda_aranea	F	Meier, R., Kotrba, M., & Ferrar, P. (1999). Ovoviviparity and viviparity in the Diptera. Biological Reviews, 74(3), 199-258.
Holometabola	Diptera	Hippoboscidae	Lipoptena_cervi	F	Meier, R., Kotrba, M., & Ferrar, P. (1999). Ovoviviparity and viviparity in the Diptera. Biological Reviews, 74(3), 199-258.
Holometabola	Diptera	Hippoboscidae	Ornithomya_biloba	F	Meier, R., Kotrba, M., & Ferrar, P. (1999). Ovoviviparity and viviparity in the Diptera. Biological Reviews, 74(3), 199-258.
Holometabola	Diptera	Hippoboscidae	Crataerina_pallida	F	Meier, R., Kotrba, M., & Ferrar, P. (1999). Ovoviviparity and viviparity in the Diptera. Biological Reviews, 74(3), 199-258.
Holometabola	Diptera	Hippoboscidae	Stenepterys_hirundinis	F	Meier, R., Kotrba, M., & Ferrar, P. (1999). Ovoviviparity and viviparity in the Diptera. Biological Reviews, 74(3), 199-258.
Holometabola	Diptera	Glossinidae	Glossina_palpalis	F	Meier, R., Kotrba, M., & Ferrar, P. (1999). Ovoviviparity and viviparity in the Diptera. Biological Reviews, 74(3), 199-258.
Holometabola	Diptera	Glossinidae	Glossina_fuscipes	F	Meier, R., Kotrba, M., & Ferrar, P. (1999). Ovoviviparity and viviparity in the Diptera. Biological Reviews, 74(3), 199-258.
Holometabola	Diptera	Heleomyzidae	Heleomyza_sp	N	Meier, R., Kotrba, M., & Ferrar, P. (1999). Ovoviviparity and viviparity in the Diptera. Biological Reviews, 74(3), 199-258.
Holometabola	Diptera	Heleomyzidae	Tapeigaster_sp	N	Meier, R., Kotrba, M., & Ferrar, P. (1999). Ovoviviparity and viviparity in the Diptera. Biological Reviews, 74(3), 199-258.
Holometabola	Diptera	Heleomyzidae	Thyreophorella_sp	N	Meier, R., Kotrba, M., & Ferrar, P. (1999). Ovoviviparity and viviparity in the Diptera. Biological Reviews, 74(3), 199-258.
Holometabola	Diptera	Heleomyzidae	Amphidysis_hesperia	N	Meier, R., Kotrba, M., & Ferrar, P. (1999). Ovoviviparity and viviparity in the Diptera. Biological Reviews, 74(3), 199-258.
Holometabola	Diptera	Heleomyzidae	Diacea_sp	N	Meier, R., Kotrba, M., & Ferrar, P. (1999). Ovoviviparity and viviparity in the Diptera. Biological Reviews, 74(3), 199-258.
Holometabola	Diptera	Heleomyzidae	Trixoscelis_sp	N	Meier, R., Kotrba, M., & Ferrar, P. (1999). Ovoviviparity and viviparity in the Diptera. Biological Reviews, 74(3), 199-258.
Holometabola	Diptera	Heleomyzidae	Spilochroa_sp	N	Meier, R., Kotrba, M., & Ferrar, P. (1999). Ovoviviparity and viviparity in the Diptera. Biological Reviews, 74(3), 199-258.
Holometabola	Diptera	Sepsidae	Dicranosepsis_sp	N	Meier, R., Kotrba, M., & Ferrar, P. (1999). Ovoviviparity and viviparity in the Diptera. Biological Reviews, 74(3), 199-258.
Holometabola	Diptera	Sepsidae	Australosepsis_sp	N	Meier, R., Kotrba, M., & Ferrar, P. (1999). Ovoviviparity and viviparity in the Diptera. Biological Reviews, 74(3), 199-258.
Holometabola	Diptera	Sepsidae	Themira_annulipes	N	Meier, R., Kotrba, M., & Ferrar, P. (1999). Ovoviviparity and viviparity in the Diptera. Biological Reviews, 74(3), 199-258.
Holometabola	Diptera	Sepsidae	Themira_minor	N	Meier, R., Kotrba, M., & Ferrar, P. (1999). Ovoviviparity and viviparity in the Diptera. Biological Reviews, 74(3), 199-258.
Holometabola	Diptera	Sepsidae	Ortalischema_sp	N	Meier, R., Kotrba, M., & Ferrar, P. (1999). Ovoviviparity and viviparity in the Diptera. Biological Reviews, 74(3), 199-258.
Holometabola	Diptera	Phoridae	Termitophilomyia_zimbraunsi	N	Meier, R., Kotrba, M., & Ferrar, P. (1999). Ovoviviparity and viviparity in the Diptera. Biological Reviews, 74(3), 199-258.
Holometabola	Diptera	Phoridae	Spiniphora_punctipennis	N	Meier, R., Kotrba, M., & Ferrar, P. (1999). Ovoviviparity and viviparity in the Diptera. Biological Reviews, 74(3), 199-258.
Holometabola	Diptera	Phoridae	Megaselia_aequalis	N	Meier, R., Kotrba, M., & Ferrar, P. (1999). Ovoviviparity and viviparity in the Diptera. Biological Reviews, 74(3), 199-258.
Holometabola	Diptera	Psychodidae	Psychoda_alternata	N	Fair GM. 1934. The trickling filter fly (Psychoda alternata), its habits and control. Sewage Works Journal 6(5):966-981
Holometabola	Diptera	Cecidomyiidae	Porricondyla_media	F	Meier, R., Kotrba, M., & Ferrar, P. (1999). Ovoviviparity and viviparity in the Diptera. Biological Reviews, 74(3), 199-258.
Holometabola	Diptera	Cecidomyiidae	Porricondyla_nigripennis	F	Meier, R., Kotrba, M., & Ferrar, P. (1999). Ovoviviparity and viviparity in the Diptera. Biological Reviews, 74(3), 199-258.
Holometabola	Diptera	Cecidomyiidae	Rasnitsia_verticosa	N	Meier, R., Kotrba, M., & Ferrar, P. (1999). Ovoviviparity and viviparity in the Diptera. Biological Reviews, 74(3), 199-258.
Holometabola	Diptera	Cecidomyiidae	Frirenia_manca	N	Meier, R., Kotrba, M., & Ferrar, P. (1999). Ovoviviparity and viviparity in the Diptera. Biological Reviews, 74(3), 199-258.
Holometabola	Diptera	Cecidomyiidae	Cecidomyia_sp	N	Meier, R., Kotrba, M., & Ferrar, P. (1999). Ovoviviparity and viviparity in the Diptera. Biological Reviews, 74(3), 199-258.
Holometabola	Coleoptera	Scolytidae	Scolytus_intricatus	F	Yates MG. 1984. The biology of the oak bark beetle, Scolytus intricatus (Ratzeburg) (Coleoptera: Scolytidae), in southern England
Holometabola	Coleoptera	Scolytidae	Scolytus_scolytus	F	Yates MG. 1984. The biology of the oak bark beetle, Scolytus intricatus (Ratzeburg) (Coleoptera: Scolytidae), in southern England
Holometabola	Coleoptera	Scolytidae	Chramesus_exul	F	Kirkendall, L. R., Kent, D. S., & Raffa, K. F. (1997). Interactions among males, females and offspring in bark and ambrosia beetles: the significance of living in tunnels for the evolution of social behavior. In: Choe JC, Crespi BJ. The evolution of social behavior in insects and arachnids. Cambridge University Press. Pp 181-215.
Holometabola	Coleoptera	Scolytidae	Chramesus_hicoriae	B	Kirkendall, L. R., Kent, D. S., & Raffa, K. F. (1997). Interactions among males, females and offspring in bark and ambrosia beetles: the significance of living in tunnels for the evolution of social behavior. In: Choe JC, Crespi BJ. The evolution of social behavior in insects and arachnids. Cambridge University Press. Pp 181-215.
Holometabola	Coleoptera	Scolytidae	Chaetophloeus_minimus	B	Kirkendall, L. R., Kent, D. S., & Raffa, K. F. (1997). Interactions among males, females and offspring in bark and ambrosia beetles: the significance of living in tunnels for the evolution of social behavior. In: Choe JC, Crespi BJ. The evolution of social behavior in insects and arachnids. Cambridge University Press. Pp 181-215.
Holometabola	Coleoptera	Scolytidae	Scolytoplatypus_sp	B	Reid, M. L., & Roitberg, B. D. (1994). Benefits of prolonged male residence with mates and brood in pine engravers (Coleoptera: Scolytidae). Oikos 70, 140-148.
Holometabola	Coleoptera	Scolytidae	Doliopygus_sp	B	Reid, M. L., & Roitberg, B. D. (1994). Benefits of prolonged male residence with mates and brood in pine engravers (Coleoptera: Scolytidae). Oikos 70, 140-148.
Holometabola	Coleoptera	Scolytidae	Platypus_cylindrus	B	Reid, M. L., & Roitberg, B. D. (1994). Benefits of prolonged male residence with mates and brood in pine engravers (Coleoptera: Scolytidae). Oikos 70, 140-148.
Holometabola	Coleoptera	Scolytidae	Xyleborus_affinis	F	Reid, M. L., & Roitberg, B. D. (1994). Benefits of prolonged male residence with mates and brood in pine engravers (Coleoptera: Scolytidae). Oikos 70, 140-148.
Holometabola	Coleoptera	Scolytidae	Camptocerus_sp	B	Reid, M. L., & Roitberg, B. D. (1994). Benefits of prolonged male residence with mates and brood in pine engravers (Coleoptera: Scolytidae). Oikos 70, 140-148.
Holometabola	Coleoptera	Scolytidae	Hylesinus_californicus	B	Langor, D. W., & Hergert, C. R. (1993). Life history, behaviour, and mortality of the western ash bark beetle, Hylesinus californicus (Swaine)(Coleoptera: Scolytidae), in southern Alberta. The Canadian Entomologist, 125(05), 801-814.
Holometabola	Coleoptera	Scolytidae	Scolytus_multistriatus	B	Wallace, P. (1940). Notes on the smaller European elm bark beetle, Scolytus multistriatus Marsham. Conn. Agric. Exp. Stn. Bull, 434, 293-311.
Holometabola	Coleoptera	Scolytidae	Scolytus_ventralis	B	Ashraf, M., & Berryman, A. A. (1969). Biology of Scolytus ventralis (Coleoptera: Scolytidae) attacking Abies grandis in northern Idaho. Washington State Entomological Society.
Holometabola	Coleoptera	Scolytidae	Pityogenes_chalcographus	B	Kirkendall, L. R., Kent, D. S., & Raffa, K. F. (1997). Interactions among males, females and offspring in bark and ambrosia beetles: the significance of living in tunnels for the evolution of social behavior. In: Choe JC, Crespi BJ. The evolution of social behavior in insects and arachnids. Cambridge University Press. Pp 181-215.
Holometabola	Coleoptera	Scolytidae	Scolytus_mali	B	Rudinsky, J. A., Vallo, V., & Ryker, L. C. (1978). Sound production in Scolytidae: Attraction and stridulation of Scolytus mali (Col., Scolytidae).Zeitschrift für Angewandte Entomologie, 86(1-4), 381-391.
Holometabola	Coleoptera	Scarabaeidae	Gymnopleurus_mopsus	F	Sowig, P. (1996). Duration and benefits of biparental brood care in the dung beetle Onthophagus vacca (Coleoptera: Scarabaeidae). Ecological Entomology, 21(1), 81-86.
Holometabola	Coleoptera	Tachinidae	Degeeriopsis_sp	N	Tachi, T., & Shima, H. (2010). Molecular phylogeny of the subfamily Exoristinae (Diptera, Tachinidae), with discussions on the evolutionary history of female oviposition strategy. Systematic Entomology, 35(1), 148-163
Holometabola	Coleoptera	Staphylinidae	Stenus_juno	N	Betz O, Furhmann S. 2001. Life history traits in different life forms of predaceous Stenus beetles (Coleoptera, Staphylinidae), living in waterside environments. Netherlands Journal of Zoology 51(4):371-393
Holometabola	Coleoptera	Staphylinidae	Stenus_comma	N	Betz O, Furhmann S. 2001. Life history traits in different life forms of predaceous Stenus beetles (Coleoptera, Staphylinidae), living in waterside environments. Netherlands Journal of Zoology 51(4):371-393
Holometabola	Coleoptera	Staphylinidae	Stenus_pubescens	N	Betz O, Furhmann S. 2001. Life history traits in different life forms of predaceous Stenus beetles (Coleoptera, Staphylinidae), living in waterside environments. Netherlands Journal of Zoology 51(4):371-393
Holometabola	Coleoptera	Staphylinidae	Oxyporus_japonicus	F	Setsuda K. (1994) Construction of the egg chamber and protection of the eggs by female Oxyporus japonicus Sharp (Coleoptera: Staphylinidae: Oxyporinae). Jpn. J. Entomol. 62:803-809. Cited in Hanley RS, Goodrich MA. 1995. Review of Mycophagy, Host Relationships and Behavior in the New World Oxyporinae (Coleoptera: Staphylinidae). The Coleopterists Bulletin, Vol. 49, No. 3 (Sep., 1995), pp. 267-280
Holometabola	Coleoptera	Staphylinidae	Oxyporus_occipitalis	F	Hanley RS, Goodrich MA. 1995. Review of Mycophagy, Host Relationships and Behavior in the New World Oxyporinae (Coleoptera: Staphylinidae). The Coleopterists Bulletin, Vol. 49, No. 3 (Sep., 1995), pp. 267-280
Holometabola	Coleoptera	Staphylinidae	Oxyporus_major	F	Hanley RS, Goodrich MA. 1995. Review of Mycophagy, Host Relationships and Behavior in the New World Oxyporinae (Coleoptera: Staphylinidae). The Coleopterists Bulletin, Vol. 49, No. 3 (Sep., 1995), pp. 267-280
Holometabola	Coleoptera	Staphylinidae	Eumicrota_socia	F	Ashe JS. 1986. Subsocial behavior among gyrophaenine staphylinids (Coleoptera: Staphylinidae: Aleocharinae). Sociobiology 12:315-320. AND Ashe JS. 1987. Egg chamber production, egg protection and clutch size among fungivorus beetles of the genus Eumicrota (Coleoptera: Staphylinidae) and their evolutionary implications. Zool. Jour. Linn. Soc. 90:255-273
Holometabola	Coleoptera	Staphylinidae	Pella_laticollis	N	Staniec B, Pietrykowska-Tudruj E, Pilipczuk J. 2009. Morphology of the developmental stages of Pella (=Zyras) laticollis (Märkell, 1844) with remarks on its biology (Coleoptera: Staphylinidae). Genus 20(2):225-242
Holometabola	Coleoptera	Curculionidae	Tentegia_ingrata	F	Wassell, J. L. H. (1966). Coprophagous weevils (Coleoptera: Curculionidae). Journal of the Entomological Society of Queensland, 5, 73–74. Cited in Trumbo, S. T. (2013). Maternal care, iteroparity and the evolution of social behavior: a critique of the Semelparity Hypothesis. Evolutionary Biology, 40(4), 613-626.
Holometabola	Coleoptera	Curculionidae	Eriocereophaga_humeridens	N	McFadyen RE. 1979. Eriocereophaga humeridens [Col.: Curculionidae], a potential agent for the biological control of Eriocereus martinii [Cactaceae] in Australia. Entomophaga, 24 (I), 1979, 49-56
Holometabola	Coleoptera	Attelabidae	Apoderus_coryli	N	Jordal, B. H., Sequeira, A. S., & Cognato, A. I. (2011). The age and phylogeny of wood boring weevils and the origin of subsociality. Molecular Phylogenetics and Evolution, 59(3), 708-724.
Holometabola	Coleoptera	Attelabidae	Apoderus_jekeli	N	Jordal, B. H., Sequeira, A. S., & Cognato, A. I. (2011). The age and phylogeny of wood boring weevils and the origin of subsociality. Molecular Phylogenetics and Evolution, 59(3), 708-724.
Holometabola	Coleoptera	Brentidae	Apion_sp	N	Jordal, B. H., Sequeira, A. S., & Cognato, A. I. (2011). The age and phylogeny of wood boring weevils and the origin of subsociality. Molecular Phylogenetics and Evolution, 59(3), 708-724.
Holometabola	Coleoptera	Brentidae	Brentinae_sp	F	Jordal, B. H., Sequeira, A. S., & Cognato, A. I. (2011). The age and phylogeny of wood boring weevils and the origin of subsociality. Molecular Phylogenetics and Evolution, 59(3), 708-724.
Holometabola	Coleoptera	Curculionidae	Baridini_sp	N	Jordal, B. H., Sequeira, A. S., & Cognato, A. I. (2011). The age and phylogeny of wood boring weevils and the origin of subsociality. Molecular Phylogenetics and Evolution, 59(3), 708-724.
Holometabola	Coleoptera	Curculionidae	Homeometamelus_sp	F	Jordal, B. H., Sequeira, A. S., & Cognato, A. I. (2011). The age and phylogeny of wood boring weevils and the origin of subsociality. Molecular Phylogenetics and Evolution, 59(3), 708-724.
Holometabola	Coleoptera	Curculionidae	Campyloscelina_sp	F	Jordal, B. H., Sequeira, A. S., & Cognato, A. I. (2011). The age and phylogeny of wood boring weevils and the origin of subsociality. Molecular Phylogenetics and Evolution, 59(3), 708-724.
Holometabola	Coleoptera	Curculionidae	Scolytoproctus_sp	F	Jordal, B. H., Sequeira, A. S., & Cognato, A. I. (2011). The age and phylogeny of wood boring weevils and the origin of subsociality. Molecular Phylogenetics and Evolution, 59(3), 708-724.
Holometabola	Coleoptera	Curculionidae	Conoderini_sp	N	Jordal, B. H., Sequeira, A. S., & Cognato, A. I. (2011). The age and phylogeny of wood boring weevils and the origin of subsociality. Molecular Phylogenetics and Evolution, 59(3), 708-724.
Holometabola	Coleoptera	Curculionidae	Metialma_sp	N	Jordal, B. H., Sequeira, A. S., & Cognato, A. I. (2011). The age and phylogeny of wood boring weevils and the origin of subsociality. Molecular Phylogenetics and Evolution, 59(3), 708-724.
Holometabola	Coleoptera	Curculionidae	Rhinoncus_pericarpius	N	Jordal, B. H., Sequeira, A. S., & Cognato, A. I. (2011). The age and phylogeny of wood boring weevils and the origin of subsociality. Molecular Phylogenetics and Evolution, 59(3), 708-724.
Holometabola	Coleoptera	Curculionidae	Zacladus_affinis	N	Jordal, B. H., Sequeira, A. S., & Cognato, A. I. (2011). The age and phylogeny of wood boring weevils and the origin of subsociality. Molecular Phylogenetics and Evolution, 59(3), 708-724.
Holometabola	Coleoptera	Curculionidae	Larinus_sp	N	Jordal, B. H., Sequeira, A. S., & Cognato, A. I. (2011). The age and phylogeny of wood boring weevils and the origin of subsociality. Molecular Phylogenetics and Evolution, 59(3), 708-724.
Holometabola	Coleoptera	Curculionidae	Lixus_sp	N	Jordal, B. H., Sequeira, A. S., & Cognato, A. I. (2011). The age and phylogeny of wood boring weevils and the origin of subsociality. Molecular Phylogenetics and Evolution, 59(3), 708-724.
Holometabola	Coleoptera	Curculionidae	Penestes_sp	N	Jordal, B. H., Sequeira, A. S., & Cognato, A. I. (2011). The age and phylogeny of wood boring weevils and the origin of subsociality. Molecular Phylogenetics and Evolution, 59(3), 708-724.
Holometabola	Coleoptera	Curculionidae	Tanysphyrus_lemnae	N	Jordal, B. H., Sequeira, A. S., & Cognato, A. I. (2011). The age and phylogeny of wood boring weevils and the origin of subsociality. Molecular Phylogenetics and Evolution, 59(3), 708-724.
Holometabola	Coleoptera	Curculionidae	Himasthlophallus_flagellifer	N	Jordal, B. H., Sequeira, A. S., & Cognato, A. I. (2011). The age and phylogeny of wood boring weevils and the origin of subsociality. Molecular Phylogenetics and Evolution, 59(3), 708-724.
Holometabola	Coleoptera	Curculionidae	Coptonotus_cyclopus	F	Jordal, B. H., Sequeira, A. S., & Cognato, A. I. (2011). The age and phylogeny of wood boring weevils and the origin of subsociality. Molecular Phylogenetics and Evolution, 59(3), 708-724.
Holometabola	Coleoptera	Curculionidae	Araucarius_major	B	Kirkendall, L. R., Kent, D. S., & Raffa, K. F. (1997). Interactions among males, females and offspring in bark and ambrosia beetles: the significance of living in tunnels for the evolution of social behavior. In: Choe JC, Crespi BJ. The evolution of social behavior in insects and arachnids. Cambridge University Press. Pp 181-215.
Holometabola	Coleoptera	Curculionidae	Araucarius_minor	B	Kirkendall, L. R., Kent, D. S., & Raffa, K. F. (1997). Interactions among males, females and offspring in bark and ambrosia beetles: the significance of living in tunnels for the evolution of social behavior. In: Choe JC, Crespi BJ. The evolution of social behavior in insects and arachnids. Cambridge University Press. Pp 181-215.
Holometabola	Coleoptera	Curculionidae	Coptocorynus_sp	N	Kirkendall, L. R., Kent, D. S., & Raffa, K. F. (1997). Interactions among males, females and offspring in bark and ambrosia beetles: the significance of living in tunnels for the evolution of social behavior. In: Choe JC, Crespi BJ. The evolution of social behavior in insects and arachnids. Cambridge University Press. Pp 181-215.
Holometabola	Coleoptera	Curculionidae	Xenocnema_sp	N	Kirkendall, L. R., Kent, D. S., & Raffa, K. F. (1997). Interactions among males, females and offspring in bark and ambrosia beetles: the significance of living in tunnels for the evolution of social behavior. In: Choe JC, Crespi BJ. The evolution of social behavior in insects and arachnids. Cambridge University Press. Pp 181-215.
Holometabola	Coleoptera	Curculionidae	Cossonus_linearis	N	Kirkendall, L. R., Kent, D. S., & Raffa, K. F. (1997). Interactions among males, females and offspring in bark and ambrosia beetles: the significance of living in tunnels for the evolution of social behavior. In: Choe JC, Crespi BJ. The evolution of social behavior in insects and arachnids. Cambridge University Press. Pp 181-215.
Holometabola	Coleoptera	Curculionidae	Mesites_fusiformis	N	Kirkendall, L. R., Kent, D. S., & Raffa, K. F. (1997). Interactions among males, females and offspring in bark and ambrosia beetles: the significance of living in tunnels for the evolution of social behavior. In: Choe JC, Crespi BJ. The evolution of social behavior in insects and arachnids. Cambridge University Press. Pp 181-215.
Holometabola	Coleoptera	Curculionidae	Dobionus_araucarinus	N	Kirkendall, L. R., Kent, D. S., & Raffa, K. F. (1997). Interactions among males, females and offspring in bark and ambrosia beetles: the significance of living in tunnels for the evolution of social behavior. In: Choe JC, Crespi BJ. The evolution of social behavior in insects and arachnids. Cambridge University Press. Pp 181-215.
Holometabola	Coleoptera	Curculionidae	Pselactus_sp	N	Kirkendall, L. R., Kent, D. S., & Raffa, K. F. (1997). Interactions among males, females and offspring in bark and ambrosia beetles: the significance of living in tunnels for the evolution of social behavior. In: Choe JC, Crespi BJ. The evolution of social behavior in insects and arachnids. Cambridge University Press. Pp 181-215.
Holometabola	Coleoptera	Curculionidae	Pseudostenocelis_sp	F	Kirkendall, L. R., Kent, D. S., & Raffa, K. F. (1997). Interactions among males, females and offspring in bark and ambrosia beetles: the significance of living in tunnels for the evolution of social behavior. In: Choe JC, Crespi BJ. The evolution of social behavior in insects and arachnids. Cambridge University Press. Pp 181-215.
Holometabola	Coleoptera	Curculionidae	Macroscytalus_sp	N	Kirkendall, L. R., Kent, D. S., & Raffa, K. F. (1997). Interactions among males, females and offspring in bark and ambrosia beetles: the significance of living in tunnels for the evolution of social behavior. In: Choe JC, Crespi BJ. The evolution of social behavior in insects and arachnids. Cambridge University Press. Pp 181-215.
Holometabola	Coleoptera	Curculionidae	Microcossonus_sp	N	Kirkendall, L. R., Kent, D. S., & Raffa, K. F. (1997). Interactions among males, females and offspring in bark and ambrosia beetles: the significance of living in tunnels for the evolution of social behavior. In: Choe JC, Crespi BJ. The evolution of social behavior in insects and arachnids. Cambridge University Press. Pp 181-215.
Holometabola	Coleoptera	Curculionidae	Rhyncholus_sp1	F	Kirkendall, L. R., Kent, D. S., & Raffa, K. F. (1997). Interactions among males, females and offspring in bark and ambrosia beetles: the significance of living in tunnels for the evolution of social behavior. In: Choe JC, Crespi BJ. The evolution of social behavior in insects and arachnids. Cambridge University Press. Pp 181-215.
Holometabola	Coleoptera	Curculionidae	Rhyncholus_sp2	F	Kirkendall, L. R., Kent, D. S., & Raffa, K. F. (1997). Interactions among males, females and offspring in bark and ambrosia beetles: the significance of living in tunnels for the evolution of social behavior. In: Choe JC, Crespi BJ. The evolution of social behavior in insects and arachnids. Cambridge University Press. Pp 181-215.
Holometabola	Coleoptera	Curculionidae	Stenancylus_sp	F	Kirkendall, L. R., Kent, D. S., & Raffa, K. F. (1997). Interactions among males, females and offspring in bark and ambrosia beetles: the significance of living in tunnels for the evolution of social behavior. In: Choe JC, Crespi BJ. The evolution of social behavior in insects and arachnids. Cambridge University Press. Pp 181-215.
Holometabola	Coleoptera	Curculionidae	Protoplatypus_sp	B	Kirkendall, L. R., Kent, D. S., & Raffa, K. F. (1997). Interactions among males, females and offspring in bark and ambrosia beetles: the significance of living in tunnels for the evolution of social behavior. In: Choe JC, Crespi BJ. The evolution of social behavior in insects and arachnids. Cambridge University Press. Pp 181-215.
Holometabola	Coleoptera	Curculionidae	Sibinia_sp	N	Kirkendall, L. R., Kent, D. S., & Raffa, K. F. (1997). Interactions among males, females and offspring in bark and ambrosia beetles: the significance of living in tunnels for the evolution of social behavior. In: Choe JC, Crespi BJ. The evolution of social behavior in insects and arachnids. Cambridge University Press. Pp 181-215.
Holometabola	Coleoptera	Curculionidae	Cactophagus_spinolae	N	Kirkendall, L. R., Kent, D. S., & Raffa, K. F. (1997). Interactions among males, females and offspring in bark and ambrosia beetles: the significance of living in tunnels for the evolution of social behavior. In: Choe JC, Crespi BJ. The evolution of social behavior in insects and arachnids. Cambridge University Press. Pp 181-215.
Holometabola	Coleoptera	Curculionidae	Rhynchophorus_palmarum	N	Hagley, E. A. (1965). On the life history and habits of the palm weevil, Rhynchophorus palmarium. Annals of the Entomological Society of America, 58(1), 22-28.
Holometabola	Coleoptera	Curculionidae	Dynamis_borassi	N	Kirkendall, L. R., Kent, D. S., & Raffa, K. F. (1997). Interactions among males, females and offspring in bark and ambrosia beetles: the significance of living in tunnels for the evolution of social behavior. In: Choe JC, Crespi BJ. The evolution of social behavior in insects and arachnids. Cambridge University Press. Pp 181-215.
Holometabola	Coleoptera	Curculionidae	Sphenophorus_venatus	N	Kirkendall, L. R., Kent, D. S., & Raffa, K. F. (1997). Interactions among males, females and offspring in bark and ambrosia beetles: the significance of living in tunnels for the evolution of social behavior. In: Choe JC, Crespi BJ. The evolution of social behavior in insects and arachnids. Cambridge University Press. Pp 181-215.
Holometabola	Coleoptera	Curculionidae	Cosmopolites_sorditus	N	Kirkendall, L. R., Kent, D. S., & Raffa, K. F. (1997). Interactions among males, females and offspring in bark and ambrosia beetles: the significance of living in tunnels for the evolution of social behavior. In: Choe JC, Crespi BJ. The evolution of social behavior in insects and arachnids. Cambridge University Press. Pp 181-215.
Holometabola	Coleoptera	Curculionidae	Sitophilus_oryzae	N	Birch, L. C. (1944). The influence of temperature on the development of the different stages of Sitophilus oryzae and Rhyzopertha dominica, Aust. J. exp. Biol, 22, 29-35.
Holometabola	Coleoptera	Curculionidae	Otiorhynchus_auropunctatus	N	Kirkendall, L. R., Kent, D. S., & Raffa, K. F. (1997). Interactions among males, females and offspring in bark and ambrosia beetles: the significance of living in tunnels for the evolution of social behavior. In: Choe JC, Crespi BJ. The evolution of social behavior in insects and arachnids. Cambridge University Press. Pp 181-215.
Holometabola	Coleoptera	Curculionidae	Polydrusus_cervinus	N	Kirkendall, L. R., Kent, D. S., & Raffa, K. F. (1997). Interactions among males, females and offspring in bark and ambrosia beetles: the significance of living in tunnels for the evolution of social behavior. In: Choe JC, Crespi BJ. The evolution of social behavior in insects and arachnids. Cambridge University Press. Pp 181-215.
Holometabola	Coleoptera	Curculionidae	Chlorophanus_sibiricus	N	Kirkendall, L. R., Kent, D. S., & Raffa, K. F. (1997). Interactions among males, females and offspring in bark and ambrosia beetles: the significance of living in tunnels for the evolution of social behavior. In: Choe JC, Crespi BJ. The evolution of social behavior in insects and arachnids. Cambridge University Press. Pp 181-215.
Holometabola	Coleoptera	Curculionidae	Amorphocerus_rufipes	N	Kirkendall, L. R., Kent, D. S., & Raffa, K. F. (1997). Interactions among males, females and offspring in bark and ambrosia beetles: the significance of living in tunnels for the evolution of social behavior. In: Choe JC, Crespi BJ. The evolution of social behavior in insects and arachnids. Cambridge University Press. Pp 181-215.
Holometabola	Coleoptera	Curculionidae	Porthetes_hispidulus	N	Kirkendall, L. R., Kent, D. S., & Raffa, K. F. (1997). Interactions among males, females and offspring in bark and ambrosia beetles: the significance of living in tunnels for the evolution of social behavior. In: Choe JC, Crespi BJ. The evolution of social behavior in insects and arachnids. Cambridge University Press. Pp 181-215.
Holometabola	Coleoptera	Curculionidae	Cryptorrhynchini_sp	N	Kirkendall, L. R., Kent, D. S., & Raffa, K. F. (1997). Interactions among males, females and offspring in bark and ambrosia beetles: the significance of living in tunnels for the evolution of social behavior. In: Choe JC, Crespi BJ. The evolution of social behavior in insects and arachnids. Cambridge University Press. Pp 181-215.
Holometabola	Coleoptera	Curculionidae	Hylobius_piceus	N	Kirkendall, L. R., Kent, D. S., & Raffa, K. F. (1997). Interactions among males, females and offspring in bark and ambrosia beetles: the significance of living in tunnels for the evolution of social behavior. In: Choe JC, Crespi BJ. The evolution of social behavior in insects and arachnids. Cambridge University Press. Pp 181-215.
Holometabola	Coleoptera	Curculionidae	Psepholax_sp	N	Kirkendall, L. R., Kent, D. S., & Raffa, K. F. (1997). Interactions among males, females and offspring in bark and ambrosia beetles: the significance of living in tunnels for the evolution of social behavior. In: Choe JC, Crespi BJ. The evolution of social behavior in insects and arachnids. Cambridge University Press. Pp 181-215.
Holometabola	Coleoptera	Platypodidae	Mecopelmus_zeteki	B	Kirkendall, L. R., Kent, D. S., & Raffa, K. F. (1997). Interactions among males, females and offspring in bark and ambrosia beetles: the significance of living in tunnels for the evolution of social behavior. In: Choe JC, Crespi BJ. The evolution of social behavior in insects and arachnids. Cambridge University Press. Pp 181-215.
Holometabola	Coleoptera	Platypodidae	Schedlarius_mexicanus	B	Kirkendall, L. R., Kent, D. S., & Raffa, K. F. (1997). Interactions among males, females and offspring in bark and ambrosia beetles: the significance of living in tunnels for the evolution of social behavior. In: Choe JC, Crespi BJ. The evolution of social behavior in insects and arachnids. Cambridge University Press. Pp 181-215.
Holometabola	Coleoptera	Platypodidae	Crossotarsus_minisculus	B	Kirkendall, L. R., Kent, D. S., & Raffa, K. F. (1997). Interactions among males, females and offspring in bark and ambrosia beetles: the significance of living in tunnels for the evolution of social behavior. In: Choe JC, Crespi BJ. The evolution of social behavior in insects and arachnids. Cambridge University Press. Pp 181-215.
Holometabola	Coleoptera	Platypodidae	Doliopygus_rhodesianus	B	Kirkendall, L. R., Kent, D. S., & Raffa, K. F. (1997). Interactions among males, females and offspring in bark and ambrosia beetles: the significance of living in tunnels for the evolution of social behavior. In: Choe JC, Crespi BJ. The evolution of social behavior in insects and arachnids. Cambridge University Press. Pp 181-215.
Holometabola	Coleoptera	Platypodidae	Mesoplatypus_sp	B	Kirkendall, L. R., Kent, D. S., & Raffa, K. F. (1997). Interactions among males, females and offspring in bark and ambrosia beetles: the significance of living in tunnels for the evolution of social behavior. In: Choe JC, Crespi BJ. The evolution of social behavior in insects and arachnids. Cambridge University Press. Pp 181-215.
Holometabola	Coleoptera	Platypodidae	Platypus_jansoni	B	Kirkendall, L. R., Kent, D. S., & Raffa, K. F. (1997). Interactions among males, females and offspring in bark and ambrosia beetles: the significance of living in tunnels for the evolution of social behavior. In: Choe JC, Crespi BJ. The evolution of social behavior in insects and arachnids. Cambridge University Press. Pp 181-215.
Holometabola	Coleoptera	Platypodidae	Teloplatypus_sp	B	Kirkendall, L. R., Kent, D. S., & Raffa, K. F. (1997). Interactions among males, females and offspring in bark and ambrosia beetles: the significance of living in tunnels for the evolution of social behavior. In: Choe JC, Crespi BJ. The evolution of social behavior in insects and arachnids. Cambridge University Press. Pp 181-215.
Holometabola	Coleoptera	Platypodidae	Trachyostus_schaufussi	B	Kirkendall, L. R., Kent, D. S., & Raffa, K. F. (1997). Interactions among males, females and offspring in bark and ambrosia beetles: the significance of living in tunnels for the evolution of social behavior. In: Choe JC, Crespi BJ. The evolution of social behavior in insects and arachnids. Cambridge University Press. Pp 181-215.
Holometabola	Coleoptera	Platypodidae	Cenocephalus_sp	B	Kirkendall, L. R., Kent, D. S., & Raffa, K. F. (1997). Interactions among males, females and offspring in bark and ambrosia beetles: the significance of living in tunnels for the evolution of social behavior. In: Choe JC, Crespi BJ. The evolution of social behavior in insects and arachnids. Cambridge University Press. Pp 181-215.
Holometabola	Coleoptera	Platypodidae	Chaetastus_montanus	B	Kirkendall, L. R., Kent, D. S., & Raffa, K. F. (1997). Interactions among males, females and offspring in bark and ambrosia beetles: the significance of living in tunnels for the evolution of social behavior. In: Choe JC, Crespi BJ. The evolution of social behavior in insects and arachnids. Cambridge University Press. Pp 181-215.
Holometabola	Coleoptera	Platypodidae	Chaetastus_tuberculatus	B	Kirkendall, L. R., Kent, D. S., & Raffa, K. F. (1997). Interactions among males, females and offspring in bark and ambrosia beetles: the significance of living in tunnels for the evolution of social behavior. In: Choe JC, Crespi BJ. The evolution of social behavior in insects and arachnids. Cambridge University Press. Pp 181-215.
Holometabola	Coleoptera	Platypodidae	Diapus_unispeus	B	Kirkendall, L. R., Kent, D. S., & Raffa, K. F. (1997). Interactions among males, females and offspring in bark and ambrosia beetles: the significance of living in tunnels for the evolution of social behavior. In: Choe JC, Crespi BJ. The evolution of social behavior in insects and arachnids. Cambridge University Press. Pp 181-215.
Holometabola	Coleoptera	Platypodidae	Genyocerus_exilis	B	Kirkendall, L. R., Kent, D. S., & Raffa, K. F. (1997). Interactions among males, females and offspring in bark and ambrosia beetles: the significance of living in tunnels for the evolution of social behavior. In: Choe JC, Crespi BJ. The evolution of social behavior in insects and arachnids. Cambridge University Press. Pp 181-215.
Holometabola	Coleoptera	Platypodidae	Genyocerus_serratus	B	Kirkendall, L. R., Kent, D. S., & Raffa, K. F. (1997). Interactions among males, females and offspring in bark and ambrosia beetles: the significance of living in tunnels for the evolution of social behavior. In: Choe JC, Crespi BJ. The evolution of social behavior in insects and arachnids. Cambridge University Press. Pp 181-215.
Holometabola	Coleoptera	Platypodidae	Notoplatypus_elongatus	B	Kirkendall, L. R., Kent, D. S., & Raffa, K. F. (1997). Interactions among males, females and offspring in bark and ambrosia beetles: the significance of living in tunnels for the evolution of social behavior. In: Choe JC, Crespi BJ. The evolution of social behavior in insects and arachnids. Cambridge University Press. Pp 181-215.
Holometabola	Coleoptera	Platypodidae	Periommatus_sp	B	Kirkendall, L. R., Kent, D. S., & Raffa, K. F. (1997). Interactions among males, females and offspring in bark and ambrosia beetles: the significance of living in tunnels for the evolution of social behavior. In: Choe JC, Crespi BJ. The evolution of social behavior in insects and arachnids. Cambridge University Press. Pp 181-215.
Holometabola	Coleoptera	Platypodidae	Tesserocerus_dewalquei	B	Kirkendall, L. R., Kent, D. S., & Raffa, K. F. (1997). Interactions among males, females and offspring in bark and ambrosia beetles: the significance of living in tunnels for the evolution of social behavior. In: Choe JC, Crespi BJ. The evolution of social behavior in insects and arachnids. Cambridge University Press. Pp 181-215.
Holometabola	Coleoptera	Platypodidae	Tesserocerus_ericerus	B	Kirkendall, L. R., Kent, D. S., & Raffa, K. F. (1997). Interactions among males, females and offspring in bark and ambrosia beetles: the significance of living in tunnels for the evolution of social behavior. In: Choe JC, Crespi BJ. The evolution of social behavior in insects and arachnids. Cambridge University Press. Pp 181-215.
Holometabola	Coleoptera	Platypodidae	Tesserocranulus_nevermanni	B	Kirkendall, L. R., Kent, D. S., & Raffa, K. F. (1997). Interactions among males, females and offspring in bark and ambrosia beetles: the significance of living in tunnels for the evolution of social behavior. In: Choe JC, Crespi BJ. The evolution of social behavior in insects and arachnids. Cambridge University Press. Pp 181-215.
Holometabola	Diptera	Tachinidae	Trichopoda_pennipes	N	Weeden CR, Shelton AM, Li Y, Hoffmann MP. 2006. Biological Control: a guide to natural enemies in North America. URL=http://www.nysaes.cornell.edu/ent/biocontrol/.
Hemimetabola	Hemiptera	Jassidae	Acinopterus_angulatus	N	Nielson, M. W., & Toles, S. L. (1968). Observations on the biology of Acinopterus angulatus and Aceratagallia curvata in Arizona (Homoptera: Cicadellidae). Annals of the Entomological Society of America, 61(1), 54-56.
Hemimetabola	Dermaptera	Forficulidae	Anechura_bipunctata	F	Hinton AE. 1981. Biology of insect eggs. Volume 1. Pergamon Press.
Hemimetabola	Hemiptera	Anthocoridae	Anthocoris_confusus	N	Hill AR. 1965. The bionomics and ecology of Anthocoris confusus Reuter in Scotland. Transactions of the Society for British Entomology 16:245-256.
Hemimetabola	Hemiptera	Pentatomidae	Antiteuchus_tripterus	F	Hinton AE. 1981. Biology of insect eggs. Volume 1. Pergamon Press.
Hemimetabola	Orthoptera	Gryllidae	Anurogryllus_muticus	F	Hinton AE. 1981. Biology of insect eggs. Volume 1. Pergamon Press.
Hemimetabola	Hemiptera	Aradidae	Aradus_cinnamomeus	N	Heliovaara, K., & Vaisanen, R. (1984). The biogeographical mystery of the alternate-year populations of Aradus cinnamomeus (Heteroptera, Aradidae). Journal of biogeography, 491-499.
Hemimetabola	Ephemeroptera	Baetidae	Baetis_pumilus	N	Degrange, C. (1960). Recherches sur la reproduction des Ephéméroptères (Doctoral dissertation, Grenoble: impr. Allier).
Hemimetabola	Hemiptera	Belostomatidae	Belostoma_malkini	M	Cullen, M. J. (1969, October). The biology of giant water bugs (Hemiptera: Belostomatidae) in Trinidad. In Proceedings of the Royal Entomological Society of London. Series A, General Entomology (Vol. 44, No. 7‐9, pp. 123-136). Blackwell Publishing Ltd.
Hemimetabola	Blattodea	Blattellidae	Blattella_germanica	F	Hinton AE. 1981. Biology of insect eggs. Volume 1. Pergamon Press.
Hemimetabola	Ephemeroptera	Caenidae	Caenis_horaria	N	Degrange, C. (1960). Recherches sur la reproduction des Ephéméroptères (Doctoral dissertation, Grenoble: impr. Allier).
Hemimetabola	Ephemeroptera	Caenidae	Caenis_moesta	N	Degrange, C. (1960). Recherches sur la reproduction des Ephéméroptères (Doctoral dissertation, Grenoble: impr. Allier).
Hemimetabola	Hemiptera	Pentatomidae	Carbula_humerigera	N	Kiritani Y. (1985). Timing of oviposition and nymphal diapause under the natural daylengths in Carbula humerigera (Heteroptera: Pentatomidae). Appl. Ent. Zool. 20(3):252-256
Hemimetabola	Ephemeroptera	Baetidae	Centroptilum_luteolum	N	Degrange, C. (1960). Recherches sur la reproduction des Ephéméroptères (Doctoral dissertation, Grenoble: impr. Allier).
Hemimetabola	Dermaptera	Forficulidae	Chelidurella_acanthopygia	F	Hinton AE. 1981. Biology of insect eggs. Volume 1. Pergamon Press.
Hemimetabola	Hemiptera	Anthocoridae	Cimex_lectularius	N	Titschack, E. (1930). Untersuchungen über das wachstum, den nahrungsverbrauch und die eierzeugung. III. Cimex lectularius L. Zoomorphology, 17(3), 471-471.
Hemimetabola	Ephemeroptera	Baetidae	Cloeon_dipterum	N	Degrange, C. (1960). Recherches sur la reproduction des Ephéméroptères (Doctoral dissertation, Grenoble: impr. Allier).
Hemimetabola	Ephemeroptera	Baetidae	Cloeon_simile	N	Degrange, C. (1960). Recherches sur la reproduction des Ephéméroptères (Doctoral dissertation, Grenoble: impr. Allier).
Hemimetabola	Embioptera	Clothodidae	Clothoda_urichi	F	Edgerly J. 1987. Maternal behaviour of a webspinner (Order Embiidina). Ecological Entomology 12:1-11.
Hemimetabola	Orthoptera	Tettigoniidae	Conocephalus_fuscus	N	Harz, K. (1960). Saltatoria (Orthoptera) in: Dahl, F.(Ed.): Die Tierwelt Deutschlands. Gustav Fischer), Jena.
Hemimetabola	Hemiptera	Tingidae	Corythucha_ciliata	N	Horn, K. F., Farrier, M. H., & Wright, C. G. (1983). Some mortality factors affecting eggs of the sycamore lace bug, Corythucha ciliata (Say)(Hemiptera: Tingidae). Annals of the Entomological Society of America, 76(2), 262-265.
Hemimetabola	Hemiptera	Tingidae	Corythucha_marmorata	N	Tallamy, D. W., & Denno, R. F. (1981). Alternative life history patterns in risky environments: an example from lacebugs. In Denno, R. F. & Dingle, H. Insect life history patterns (pp. 129-147). Springer New York.
Hemimetabola	Hemiptera	Tingidae	Corythucha_pruni	N	Tallamy, D. W., & Denno, R. F. (1981). Alternative life history patterns in risky environments: an example from lacebugs. In Denno, R. F. & Dingle, H. Insect life history patterns (pp. 129-147). Springer New York.
Hemimetabola	Blattodea	Cryptocercidae	Cryptocercus_punctulatus	B	Roth LM, Willis ER. 1960. The biotic associations of cockroaches. Smithsonian Miscellaneous Collections 141:1-470.
Hemimetabola	Hemiptera	Miridae	Deraeocoris_nebulosus	N	Weeden CR, Shelton AM, Li Y, Hoffmann MP. 2006. Biological Control: a guide to natural enemies in North America. URL=http://www.nysaes.cornell.edu/ent/biocontrol/.
Hemimetabola	Phasmatodea	Phasmatidae	Didymuria_violescens	N	Bedford GO. 1970. Australian Journal of Zoology 18:155-169.
Hemimetabola	Blattodea	Blaberidae	Diploptera_punctata	F	Hinton AE. 1981. Biology of insect eggs. Volume 1. Pergamon Press.
Hemimetabola	Ephemeroptera	Heptageniidae	Ecdyonurus_fluminum	N	Degrange, C. (1960). Recherches sur la reproduction des Ephéméroptères (Doctoral dissertation, Grenoble: impr. Allier).
Hemimetabola	Ephemeroptera	Heptageniidae	Ecdyonurus_helviticus	N	Degrange, C. (1960). Recherches sur la reproduction des Ephéméroptères (Doctoral dissertation, Grenoble: impr. Allier).
Hemimetabola	Hemiptera	Acanthosomatidae	Elasmostethus_interstinctus	N	Hinton AE. 1981. Biology of insect eggs. Volume 1. Pergamon Press.
Hemimetabola	Hemiptera	Acanthosomatidae	Elasmucha_fieberi	F	Hanelová, J., & Vilímová, J. (2013). Behaviour of the central European Acanthosomatidae (Hemiptera: Heteroptera: Pentatomoidea) during oviposition and parental care. Acta Musei Moraviae, Scientiae biologicae (Brno), 98(2), 433-457.
Hemimetabola	Hemiptera	Acanthosomatidae	Elasmucha_grisea	F	Cobben RH. 1968. Evolutionary Trends in Heteroptera, Part I. Eggs, architecture of the shell, gross embryology and eclosion. Centre for Agricultural Publishing and Documentation.
Hemimetabola	Hemiptera	Acanthosomatidae	Elasmucha_putoni	F	Kudo S. 2001. Intraclutch egg-size variation in acanthosomatid bugs: adaptive allocation of maternal investment?. Oikos 92:208-214.
Hemimetabola	Hemiptera	Acanthosomatidae	Elasmucha_signoreti	F	Kudo S, Nakahira T. 1993. Brooding behaviour in the bug Elasmucha signoreti (Heteroptera: Acanthosomatidae). Psyche 100:121-126.
Hemimetabola	Hemiptera	Membracidae	Enchenopa_binotata	N	Hinton AE. 1981. Biology of insect eggs. Volume 1. Pergamon Press.
Hemimetabola	Hemiptera	Reduviidae	Endochus_inornatus	N	Sundararaju D. 1984. Cashew pests and their natural enemies in Goa. Journal of Plantation Crops 12:38-46.
Hemimetabola	Ephemeroptera	Ephemerellidae	Ephemerella_ignita	N	Degrange, C. (1960). Recherches sur la reproduction des Ephéméroptères (Doctoral dissertation, Grenoble: impr. Allier).
Hemimetabola	Ephemeroptera	Polymitarcidae	Ephoron_virgo	N	Degrange, C. (1960). Recherches sur la reproduction des Ephéméroptères (Doctoral dissertation, Grenoble: impr. Allier).
Hemimetabola	Dermaptera	Anisolabididae	Euboriella_annulipes	F	Hinton AE. 1981. Biology of insect eggs. Volume 1. Pergamon Press.
Hemimetabola	Blattodea	Blattidae	Eurycotis_floridana	N	Hinton AE. 1981. Biology of insect eggs. Volume 1. Pergamon Press.
Hemimetabola	Orthoptera	Tettigoniidae	Euthypoda_acutipennis	N	Eluwa, M. C. (1972). The egg‐laying habits of Euthypoda acutipennis Karsch (Orthoptera: Tettigoniidae). Zoological Journal of the Linnean Society, 51(1), 97-103.
Hemimetabola	Phasmatodea	Phasmatidae	Extatosoma_tiaratum	N	Bedford GO. 1978. Biology and Ecology of the Phasmatodea. Annual Review of Entomology 23:125-149.
Hemimetabola	Hemiptera	Pentatomidae	Eysarcoris_inconspicous	N	Ahmad, I., & Abbas, N. (1983). Eggs and immature stages of rice euryphagous bug Eysarcoris inconspicuus (H. Sch.)(Heteroptera: Pentatomidae: Eysarcorini) with a note on its relationship. Biologia (Pakistan).
Hemimetabola	Dermaptera	Forficulidae	Forficula_auricularia	F	Hinton AE. 1981. Biology of insect eggs. Volume 1. Pergamon Press.
Hemimetabola	Hemiptera	Tingidae	Gargaphia_solani	F	Tallamy, D. W., & Denno, R. F. (1981). Maternal care in Gargaphia solani (Hemiptera: Tingidae). Animal Behaviour, 29(3), 771-778.
Hemimetabola	Hemiptera	Tingidae	Gargaphia_tiliae	F	Weiss, H. B. (1919). Notes on Gargaphia tiliae Walsh, the linden lace bug. Proc. Biol. Soc. Wash, 32, 165-168.
Hemimetabola	Hemiptera	Lygaeidae	Geocoris_punctipes	N	Champlain, R. A., & Sholdt, L. (1967). Life history of Geocoris punctipes (Hemiptera: Lygaeidae) in the laboratory. Annals of the Entomological Society of America, 60(5), 881-883.
Hemimetabola	Blattodea	Blaberidae	Geoscapheus_dilatatus	F	Rugg, D., & Rose, H. A. (1984). Reproductive biology of some Australian cockroaches (Blattodea: Blaberidae). Australian Journal of Entomology, 23(2), 113-117.
Hemimetabola	Orthoptera	Gryllidae	Gryllodes_sigillatus	N	West MJ, Alexander RD. 1963. Subsocial behaviour in a burrowing cricket Anurogryllus muticus (DeGeer). Orthoptera: Gryllidae. Ohio Journal of Science 63:19-24.
Hemimetabola	Orthoptera	Gryllotalpidae	Gryllotalpa_gryllotalpa	F	Hinton AE. 1981. Biology of insect eggs. Volume 1. Pergamon Press.
Hemimetabola	Orthoptera	Gryllidae	Gryllus_domesticus	N	DeStephano D. B., Brady U. E., & Farr C. A. (1982). Factors influencing oviposition behavior in the cricket, Acheta domesticus. Annals of the Entomological Society of America, 75(2), 111-114.
Hemimetabola	Orthoptera	Gryllidae	Gryllus_campestris	N	Harz, K. (1960). Saltatoria (Orthoptera) in: Dahl, F.(Ed.): Die Tierwelt Deutschlands. Gustav Fischer), Jena.
Hemimetabola	Orthoptera	Gryllidae	Gymnogryllus_humeralis	N	Singh, B. (1952). Observation on the biology of the cricket, Gymnogryllus humeralis Walker (Orth., Gryllidae) in Dehra Dun insectary. J. Zool. Soc. India., 4(1&2), 47-61.
Hemimetabola	Ephemeroptera	Leptophlebiidae	Habrophlebia_modesta	N	Degrange, C. (1960). Recherches sur la reproduction des Ephéméroptères (Doctoral dissertation, Grenoble: impr. Allier).
Hemimetabola	Hemiptera	Pentatomidae	Halyomorpha_mista	N	Kawada, H., & Kitamura, C. (1983). The reproductive behavior of the brown marmorated stink bug, Halyomorpha mista Uhler (Heteroptera: Pentatomidae). I. Observation of mating behavior and multiple copulation. Appl. Entomol. Zool, 18(2), 234-242.
Hemimetabola	Ephemeroptera	Heptageniidae	Heptagenia_lateralis	N	Degrange, C. (1960). Recherches sur la reproduction des Ephéméroptères (Doctoral dissertation, Grenoble: impr. Allier).
Hemimetabola	Ephemeroptera	Ephemeridae	Hexagenia_limbata	N	Corkum LD, Ciborowski JJH, Poulin RG. 1997. Effects of emergence date and maternal size on egg development and sizes of eggs and first-instar nymphs of a semelparous aquatic insect. Oecologia 111:69-75.
Hemimetabola	Hemiptera	Reduviidae	Irantha_armipes	N	Sundararaju D. 1984. Cashew pests and their natural enemies in Goa. Journal of Plantation Crops 12:38-46.
Hemimetabola	Orthoptera	Tettigoniidae	Isophya_pyrenaea	N	Harz, K. (1960). Saltatoria (Orthoptera) in: Dahl, F.(Ed.): Die Tierwelt Deutschlands. Gustav Fischer), Jena.
Hemimetabola	Dermaptera	Labiduridae	Labidura_riparia	F	Hinton AE. 1981. Biology of insect eggs. Volume 1. Pergamon Press.
Hemimetabola	Ephemeroptera	Leptophlebiidae	Leptophlebia_vespertina	N	Degrange, C. (1960). Recherches sur la reproduction des Ephéméroptères (Doctoral dissertation, Grenoble: impr. Allier).
Hemimetabola	Hemiptera	Belostomatidae	Lethocerus_griseus	M	Smith, R. L. (1997). Evolution of paternal care in the giant water bugs (Heteroptera: Belostomatidae). The evolution of social behavior in insects and arachnids. Cambridge University Press, Cambridge, 116-149.
Hemimetabola	Hemiptera	Belostomatidae	Lethocerus_maximus	M	Smith, R. L. (1997). Evolution of paternal care in the giant water bugs (Heteroptera: Belostomatidae). The evolution of social behavior in insects and arachnids. Cambridge University Press, Cambridge, 116-149.
Hemimetabola	Blattodea	Blaberidae	Leucophaea_maderae	F	Hinton AE. 1981. Biology of insect eggs. Volume 1. Pergamon Press.
Hemimetabola	Orthoptera	Acrididae	Locusta_migratorioides	N	Albrecht, F. O., Verdier, M., & Blackith, R. E. (1958). Détermination de la fertilité par l'effet de groupe chez le criquet migrateur (Locusta migratoria migratorioides R. et F.). Laboratoire d'Evolution des Êtres Organisés.
Hemimetabola	Orthoptera	Acrididae	Locustana_pardalina	N	Faure, J. C. (1923). The life-history of the brown locust. Government Printing and Stationery Office.
Hemimetabola	Blattodea	Blaberidae	Macropanesthia_rhinoceros	F	Rugg, D., & Rose, H. A. (1991). Biology of Macropanesthia rhinoceros Saussure (Dictyoptera: Blaberidae). Annals of the Entomological Society of America, 84(6), 575-582.
Hemimetabola	Mantodea	Mantidae	Mantis_religiosa	N	Eisenberg, R. M., & Hurd, L. E. (1990). Egg dispersion in two species of praying mantids (Mantodea: Mantidae). Proceedings of the Entomological Society of Washington, 92(4), 808-810.
Hemimetabola	Embioptera	Embiidae	Monotylota_ramburi	F	Hinton AE. 1981. Biology of insect eggs. Volume 1. Pergamon Press.
Hemimetabola	Blattodea	Blaberidae	Nauphoeta_cinerea	F	Hinton AE. 1981. Biology of insect eggs. Volume 1. Pergamon Press.
Hemimetabola	Hemiptera	Pentatomidae	Nezara_viridula	N	McLain DK, Mallard SD. 1991. Source and adaptive consequences of egg size variation in Nezara viridula (Hemiptera: Pentatomidae). Psyche 98:135-164.
Hemimetabola	Orthoptera	Acrididae	Nomadacris_septemfasciata	N	Faure, J. C. (1935). The life history of the red locust (Nomadacris septemfasciata (Serville)). Government Printer, South Africa.
Hemimetabola	Hemiptera	Lygaeidae	Nysius_huttoni	N	Gurr, L. (1957). Observations on the distribution, life history, and economic importance of Nysius huttoni (Lygaeidae: Hemiptera). New Zealand Journal of Science and Technology A, 38, 710-714.
Hemimetabola	Hemiptera	Pentatomidae	Oebalus_pognax	N	Nilakhe, S. S. (1976). Overwintering, survival, fecundity, and mating behavior of the rice stink bug. Annals of the Entomological Society of America, 69(4), 717-720.
Hemimetabola	Embioptera	Oligotomidae	Oligotoma_nigra	F	Hinton AE. 1981. Biology of insect eggs. Volume 1. Pergamon Press.
Hemimetabola	Hemiptera	Lygaeidae	Oncopeltus_fasciatus	N	Dingle H. 1981. Geographic Variation and Behavioral Flexibility in Milkweed Bug Life Histories. Springer-Verlag.
Hemimetabola	Hemiptera	Anthocoridae	Orius_insidiosus	N	Weeden CR, Shelton AM, Li Y, Hoffmann MP. 2006. Biological Control: a guide to natural enemies in North America. URL=http://www.nysaes.cornell.edu/ent/biocontrol/.
Hemimetabola	Hemiptera	Anthocoridae	Orius_tristicolor	N	Weeden CR, Shelton AM, Li Y, Hoffmann MP. 2006. Biological Control: a guide to natural enemies in North America. URL=http://www.nysaes.cornell.edu/ent/biocontrol/.
Hemimetabola	Hemiptera	Scutelleridae	Pachycoris_klugii	F	Peredo, L. C. (2002). Description, biology, and maternal care of Pachycoris klugii (Heteroptera: Scutelleridae). Florida Entomologist, 85(3), 464-473.
Hemimetabola	Hemiptera	Scutelleridae	Pachycoris_torridus	F	Hussey RF. 1934. Observations on Pachycoris torridus (Scop.) with remarks on parental care in other Hemiptera. Bulletin of the Brooklyn Entomological Society 29:133-145.
Hemimetabola	Blattodea	Blaberidae	Panesthia_cribrata	F	Rugg, D., & Rose, H. A. (1984). Reproductive biology of some Australian cockroaches (Blattodea: Blaberidae). Australian Journal of Entomology, 23(2), 113-117.
Hemimetabola	Hemiptera	Reduviidae	Panstrongylus_geniculatus	N	Cabello DR, Galindez I. 1998. Vital Statistics of Panstrongylus geniculatus (Latreille 1811) (Hemiptera: Reduviidae) under Experimental Conditions. Memórias do Instituto Oswaldo Cruz 93:257-262.
Hemimetabola	Hemiptera	Cydnidae	Parastrachia_japonensis	F	Tallamy DW, Wood TK. 1986. Convergence patterns in subsocial insects. Annual Review of Entomology 31:369-390.
Hemimetabola	Hemiptera	Pentatomidae	Perillus_bioculatus	N	Adams, T. S. (2000). Effect of diet and mating on oviposition in the twospotted stink bug Perillus bioculatus (F.)(Heteroptera: Pentatomidae). Annals of the Entomological Society of America, 93(6), 1288-1293.
Hemimetabola	Blattodea	Blattidae	Periplaneta_americana	N	Hinton AE. 1981. Biology of insect eggs. Volume 1. Pergamon Press.
Hemimetabola	Blattodea	Blattidae	Periplaneta_australasiae	N	Girault AA. 1914. Standards of the number of eggs laid by insects (Orthop.) XI. Entomological News 25:296-296.
Hemimetabola	Phasmatodea	Phasmatidae	Phyllium_bioculatum	N	Bedford GO. 1978. Biology and Ecology of the Phasmatodea. Annual Review of Entomology 23:125-149.
Hemimetabola	Hemiptera	Pentatomidae	Picromerus_bidens	N	Mahdian, K., Kerckhove, J., Tirry, L., & De Clerc, P. (2006). Effects of diet on development and reproduction of the predatory pentatomids Picromerus bidens and Podisus maculiventris. BioControl, 51(6), 725-739.
Hemimetabola	Hemiptera	Pentatomidae	Piezodorus_guildinii	N	Panizzi, A. R., & Smith, J. G. (1977). Biology of Piezodorus guildinii: oviposition, development time, adult sex ratio, and longevity. Annals of the Entomological Society of America, 70(1), 35-39.
Hemimetabola	Phasmatodea	Phasmatidae	Podacanthus_typhon	N	Bedford GO. 1978. Biology and Ecology of the Phasmatodea. Annual Review of Entomology 23:125-149.
Hemimetabola	Hemiptera	Pentatomidae	Podisus_maculiventris	N	Weeden CR, Shelton AM, Li Y, Hoffmann MP. 2006. Biological Control: a guide to natural enemies in North America. URL=http://www.nysaes.cornell.edu/ent/biocontrol/.
Hemimetabola	Hemiptera	Pentatomidae	Podisus_modestus	N	Tostowaryk, W. (1971). Life history and behavior of Podisus modestus (Hemiptera: Pentatomidae) in boreal forest in Quebec. The Canadian Entomologist, 103(05), 662-674.
Hemimetabola	Hemiptera	Membracidae	Polyglypta_dispar	F	Billick I, Weidmann M, Reithel J. 2001. The relationship between ant-tending and maternal care in the treehopper Publilia modesta. Behavioral Ecology and Sociobiology 51:41-46.
Hemimetabola	Hemiptera	Miridae	Psallus_ambiguus	N	Niemczyk, E. (1967). Food ecology of Psallus ambiguus (Fall.)(Heteroptera: Miridae). In Ecology of aphidophagous insects: Proceedings of a symposium held in Liblice near Prague, September 27-October 1, 1965 (p. 69). Czechoslovak Academy of Sciences.
Hemimetabola	Hemiptera	Membracidae	Publilia_concava	F	Hinton AE. 1981. Biology of insect eggs. Volume 1. Pergamon Press.
Hemimetabola	Hemiptera	Membracidae	Publilia_reticulata	F	Billick I, Weidmann M, Reithel J. 2001. The relationship between ant-tending and maternal care in the treehopper Publilia modesta. Behavioral Ecology and Sociobiology 51:41-46.
Hemimetabola	Blattodea	Blaberidae	Pycnoscelus_surinamensis	F	Roth LM, Stay B. 1962. A comparative study on oocyte development in false ovoviviparous cockroaches. Psyche 69:165-208.
Hemimetabola	Hemiptera	Membracidae	Pyrgauchenia_tristaniopsis	F	Stegmann UE, Linsenmair KE. 2002. Assessing the semelparity hypothesis: egg-guarding and fecundity in the Malaysian treehopper Pyrgauchenia tristaniopsis. Ethology 108:857-869.
Hemimetabola	Hemiptera	Reduviidae	Rhinocoris_bicolor	N	Gilbert JDJ. 2007. The evolution of parental care in insects. PhD Diss, University of Cambridge, UK.
Hemimetabola	Hemiptera	Reduviidae	Rhinocoris_carmelita	F	Gilbert JDJ. 2007. The evolution of parental care in insects. PhD Diss, University of Cambridge, UK.
Hemimetabola	Hemiptera	Reduviidae	Rhinocoris_fuscipes	N	Djamin A, Ma'aruf E, Siregar HR. 1998. Biology and predation of Rhinocoris fuscipes (F.) (Hemiptera : Reduviidae) on different larval ages of Spodoptera litura (F.) (Lepidoptera : Noctuidae) in tobacco plant (Nicotiana tabacum L.). Jurnal Penelitian Pertanian 17(1)
Hemimetabola	Hemiptera	Reduviidae	Rhinocoris_marginatus	N	Sahayaraj, K., & Paulraj, M. G. (2001). Rearing and life table of reduviid predator Rhynocoris marginatus Fab.(Het., Reduviidae) on Spodoptera litura Fab.(Lep., Noctuidae) larvae. Journal of Applied Entomology, 125(6), 321-325.
Hemimetabola	Hemiptera	Reduviidae	Rhinocoris_rapax	N	Gilbert JDJ. 2007. The evolution of parental care in insects. PhD Diss, University of Cambridge, UK.
Hemimetabola	Orthoptera	Acrididae	Schistocerca_gregaria	N	Norris MJ. (1950). Reproduction in the African Migratory Locust, Locusta migratoria migratorioides R. & F., in relation to Density and Phase. Anti-Locust Bulletin. no. 6. 50pp.
Hemimetabola	Hemiptera	Cydnidae	Sehirus_albonotatus	F	Sites, R. W., & McPherson, J. E. (1982). Life history and laboratory rearing of Sehirus cinctus cinctus (Hemiptera: Cydnidae), with descriptions of immature stages. Annals of the Entomological Society of America, 75(2), 210-215.
Hemimetabola	Hemiptera	Cydnidae	Sehirus_bicolor	F	Hinton AE. 1981. Biology of insect eggs. Volume 1. Pergamon Press.
Hemimetabola	Hemiptera	Cydnidae	Sehirus_cinctus	F	Sites, R. W., & McPherson, J. E. (1982). Life history and laboratory rearing of Sehirus cinctus cinctus (Hemiptera: Cydnidae), with descriptions of immature stages. Annals of the Entomological Society of America, 75(2), 210-215.
Hemimetabola	Hemiptera	Cydnidae	Sehirus_sexmaculatus	F	Hinton AE. 1981. Biology of insect eggs. Volume 1. Pergamon Press.
Hemimetabola	Ephemeroptera	Siphlonuridae	Siphlonurus_lacustris	N	Degrange, C. (1960). Recherches sur la reproduction des Ephéméroptères (Doctoral dissertation, Grenoble: impr. Allier).
Hemimetabola	Hemiptera	Reduviidae	Sphedanolestes_signatus	N	Sundararaju D. 1984. Cashew pests and their natural enemies in Goa. Journal of Plantation Crops 12:38-46.
Hemimetabola	Blattodea	Blattellidae	Supella_supellectilium	N	Hinton AE. 1981. Biology of insect eggs. Volume 1. Pergamon Press.
Hemimetabola	Hemiptera	Reduviidae	Sycanus_collaris	N	Sundararaju D. 1984. Cashew pests and their natural enemies in Goa. Journal of Plantation Crops 12:38-46.
Hemimetabola	Hemiptera	Scutelleridae	Tectocoris_diophthalmus	F	Tallamy DW. 1999. Child care among the insects. Scientific American 1999:72-77.
Hemimetabola	Orthoptera	Tettigoniidae	Tettigonia_viridissima	N	Harz, K. (1960). Saltatoria (Orthoptera) in: Dahl, F.(Ed.): Die Tierwelt Deutschlands. Gustav Fischer), Jena.
Hemimetabola	Hemiptera	Pentatomidae	Thyanta_perditor	N	Panizzi, A. R., & Herzog, D. C. (1984). Biology of Thyanta perditor (Hemiptera: Pentatomidae). Annals of the Entomological Society of America, 77(6), 646-650.
Hemimetabola	Hemiptera	Reduviidae	Triatoma_pallidipennis	N	Martínez-Ibarra J, Katthain-Duchateau G. 1999. Biology of Triatoma pallidipennis Stal 1945 (Hemiptera: Reduviidae:Triatominae) under Laboratory Conditions. Memórias do Instituto Oswaldo Cruz 94:837-839.
Hemimetabola	Phasmatodea	Phasmatidae	Tropidoderus_childreni	N	Lea AM. 1923. A large South Australian insect. The South Australian Naturalist 1923:104-104.
Hemimetabola	Hemiptera	Tingidae	Urentius_echinus	N	Hinton AE. 1981. Biology of insect eggs. Volume 1. Pergamon Press.
Hemimetabola	Thysanoptera	Phlaeothripidae	Elaphrothrips_brevicornis	F	Hinton AE. 1981. Biology of insect eggs. Volume 1. Pergamon Press.
Hemimetabola	Thysanoptera	Phlaeothripidae	Gigantothrips_elegans	F	Hinton AE. 1981. Biology of insect eggs. Volume 1. Pergamon Press.
Hemimetabola	Thysanoptera	Phlaeothripidae	Bactridothrips_brevitubus	B	Tallamy DW. 2001. Evolution of exclusive paternal care in arthropods. Annual Review of Entomology 46:139-165.
Hemimetabola	Thysanoptera	Thripidae	Frankliniella_occidentalis	N	Hulshof, J., & Vanninen, I. (2002, July). Western flower thrips feeding on pollen, and its implications for control. In Thrips and Tospoviruses: Proc. 7th Intl. Symp. on Thysanoptera, July (pp. 2-7).
Hemimetabola	Thysanoptera	Phlaeothripidae	Suocerathrips_linguis	B	Mound LA. 2005. Thysanoptera: Diversity and Interactions. Annual Review of Entomology 50:247-269.
Hemimetabola	Orthoptera	Gryllidae	Brachytrupes_achatinus	F	Hinton AE. 1981. Biology of insect eggs. Volume 1. Pergamon Press.
Hemimetabola	Orthoptera	Gryllotalpidae	Gryllotalpa_hexadactyla	F	Hinton AE. 1981. Biology of insect eggs. Volume 1. Pergamon Press.
Hemimetabola	Orthoptera	Gryllidae	Tridactylus_apicalis	N	Hinton AE. 1981. Biology of insect eggs. Volume 1. Pergamon Press.
Hemimetabola	Orthoptera	Gryllidae	Gymnogryllus_sp	N	Chatterjee, P. N. (1955). Ecology and Control of the Cricket, Gymnogryllus humeralis Walker (Orthoptera, Gryllidae) a Minor Pest of Casuarina equsetifolia forst., Seedlings in Bombay State, with a List of other Pests of Casuarina. Indian Forester, 81(8), 509-515.
Hemimetabola	Hemiptera	Cydnidae	Ctenoneurus_hochstetteri	F	Myers, J. G. 1921. The life history of some New Zealand insects: No. 1. Trans. N.Z. Inst. 53:235-237.
Hemimetabola	Hemiptera	Aetalionidae	Aetalion_reticulatum	F	Hinton AE. 1981. Biology of insect eggs. Volume 1. Pergamon Press.
Hemimetabola	Hemiptera	Aetalionidae	Endiastus_caviceps	F	Hinton AE. 1981. Biology of insect eggs. Volume 1. Pergamon Press.
Hemimetabola	Hemiptera	Aetalionidae	Gerridus_armatus	F	Hinton AE. 1981. Biology of insect eggs. Volume 1. Pergamon Press.
Hemimetabola	Hemiptera	Aetalionidae	Tropidaspis_carinatus	F	Hinton AE. 1981. Biology of insect eggs. Volume 1. Pergamon Press.
Hemimetabola	Hemiptera	Aetalionidae	Tropidaspis_cornuta	F	Hinton AE. 1981. Biology of insect eggs. Volume 1. Pergamon Press.
Hemimetabola	Hemiptera	Aetalionidae	Tropidaspis_minor	F	Hinton AE. 1981. Biology of insect eggs. Volume 1. Pergamon Press.
Hemimetabola	Hemiptera	Aphididae	Smynthurodes_betae	F	Inbar, M. (1998). Competition, territoriality and maternal defense in a gall-forming aphid. Ethology Ecology & Evolution, 10(2), 159-170.
Hemimetabola	Hemiptera	Coccidae	Lecanium_nigrofasciatum	F	Hinton AE. 1981. Biology of insect eggs. Volume 1. Pergamon Press.
Hemimetabola	Hemiptera	Membracidae	Leptocentrus_altifrons	N	Hinton AE. 1981. Biology of insect eggs. Volume 1. Pergamon Press.
Hemimetabola	Hemiptera	Membracidae	Sextus_virescens	F	Hinton AE. 1981. Biology of insect eggs. Volume 1. Pergamon Press.
Hemimetabola	Hemiptera	Membracidae	Aconophora_compressa	F	Stegmann UE, Linsenmair KE. 2002a. Subsocial and aggregating behavior in Southeast Asian treehoppers (Homoptera: Membracidae: Centrotinae). European Journal of Entomology 99:29–34.
Hemimetabola	Hemiptera	Membracidae	Aconophora_femoralis	F	Stegmann UE, Linsenmair KE. 2002a. Subsocial and aggregating behavior in Southeast Asian treehoppers (Homoptera: Membracidae: Centrotinae). European Journal of Entomology 99:29–34.
Hemimetabola	Hemiptera	Membracidae	Aconophora_marginata	F	Stegmann UE, Linsenmair KE. 2002a. Subsocial and aggregating behavior in Southeast Asian treehoppers (Homoptera: Membracidae: Centrotinae). European Journal of Entomology 99:29–34.
Hemimetabola	Hemiptera	Membracidae	Aconophora_nigricornis	F	Stegmann UE, Linsenmair KE. 2002a. Subsocial and aggregating behavior in Southeast Asian treehoppers (Homoptera: Membracidae: Centrotinae). European Journal of Entomology 99:29–34.
Hemimetabola	Hemiptera	Membracidae	Aconophora_pallescens	F	Stegmann UE, Linsenmair KE. 2002a. Subsocial and aggregating behavior in Southeast Asian treehoppers (Homoptera: Membracidae: Centrotinae). European Journal of Entomology 99:29–34.
Hemimetabola	Hemiptera	Membracidae	Platycotis_vittata	F	Hinton AE. 1981. Biology of insect eggs. Volume 1. Pergamon Press.
Hemimetabola	Hemiptera	Membracidae	Umbonia_ataliba	F	Hinton AE. 1981. Biology of insect eggs. Volume 1. Pergamon Press.
Hemimetabola	Hemiptera	Membracidae	Bolbonota_aspidistrae	N	Hinton AE. 1981. Biology of insect eggs. Volume 1. Pergamon Press.
Hemimetabola	Hemiptera	Membracidae	Campylenchia_nutans	N	Hinton AE. 1981. Biology of insect eggs. Volume 1. Pergamon Press.
Hemimetabola	Hemiptera	Membracidae	Enchenopa_bifenestrata	N	Hinton AE. 1981. Biology of insect eggs. Volume 1. Pergamon Press.
Hemimetabola	Hemiptera	Membracidae	Enchenopa_caruata	N	Hinton AE. 1981. Biology of insect eggs. Volume 1. Pergamon Press.
Hemimetabola	Hemiptera	Membracidae	Enchenopa_sericea	N	Hinton AE. 1981. Biology of insect eggs. Volume 1. Pergamon Press.
Hemimetabola	Hemiptera	Membracidae	Erechtia_abbreviata	F	Hinton AE. 1981. Biology of insect eggs. Volume 1. Pergamon Press.
Hemimetabola	Hemiptera	Membracidae	Erechtia_gibbosa	F	Hinton AE. 1981. Biology of insect eggs. Volume 1. Pergamon Press.
Hemimetabola	Hemiptera	Membracidae	Erechtia_pruinosa	F	Hinton AE. 1981. Biology of insect eggs. Volume 1. Pergamon Press.
Hemimetabola	Hemiptera	Membracidae	Leioscyta_spiralis	F	Hinton AE. 1981. Biology of insect eggs. Volume 1. Pergamon Press.
Hemimetabola	Hemiptera	Membracidae	Membracis_c-album	N	Hinton AE. 1981. Biology of insect eggs. Volume 1. Pergamon Press.
Hemimetabola	Hemiptera	Membracidae	Membracis_tectigera	N	Hinton AE. 1981. Biology of insect eggs. Volume 1. Pergamon Press.
Hemimetabola	Hemiptera	Membracidae	Antianthe_expansa	F	Hinton AE. 1981. Biology of insect eggs. Volume 1. Pergamon Press.
Hemimetabola	Hemiptera	Membracidae	Antianthe_foliacea	F	Hinton AE. 1981. Biology of insect eggs. Volume 1. Pergamon Press.
Hemimetabola	Hemiptera	Membracidae	Bilimekia_styliformis	F	Hinton AE. 1981. Biology of insect eggs. Volume 1. Pergamon Press.
Hemimetabola	Hemiptera	Membracidae	Entylia_bactriana	F	Hinton AE. 1981. Biology of insect eggs. Volume 1. Pergamon Press.
Hemimetabola	Hemiptera	Membracidae	Entylia_sinuata	F	Hinton AE. 1981. Biology of insect eggs. Volume 1. Pergamon Press.
Hemimetabola	Hemiptera	Membracidae	Platycentrus_acuticornis	N	Hinton AE. 1981. Biology of insect eggs. Volume 1. Pergamon Press.
Hemimetabola	Hemiptera	Membracidae	Polyglypta_dorsalis	F	Hinton AE. 1981. Biology of insect eggs. Volume 1. Pergamon Press.
Hemimetabola	Hemiptera	Membracidae	Polyglypta_lineata	F	Hinton AE. 1981. Biology of insect eggs. Volume 1. Pergamon Press.
Hemimetabola	Hemiptera	Membracidae	Umbonia_crassicornis	F	McKamey SH, Deitz LL. 1996. Generic revision of the New World tribe Hoplophorionini (Hemiptera: Membracidae: Membracinae). Systematic Entomology 21:295-342.
Hemimetabola	Hemiptera	Aleyrodidae	Aleyrodes_singularis	F	Guershon M, Gerling D. 2001. Parental care in the whitefly Aleyrodes singularis. Ecological Entomology 26:467-472.
Hemimetabola	Hemiptera	Membracidae	Publilia_modesta	F	Billick, I., Weidmann, M., & Reithel, J. (2001). The relationship between ant-tending and maternal care in the treehopper Publilia modesta. Behavioral Ecology and Sociobiology, 51(1), 41-46.
Hemimetabola	Hemiptera	Acanthosomatidae	Anaxandra_sp	F	Hanelová, J., & Vilímová, J. (2013). Behaviour of the central European Acanthosomatidae (Hemiptera: Heteroptera: Pentatomoidea) during oviposition and parental care. Acta Musei Moraviae, Scientiae biologicae (Brno), 98(2), 433-457.
Hemimetabola	Hemiptera	Acanthosomatidae	Elasmucha_dorsalis	F	Kudo S. 2001. Intraclutch egg-size variation in acanthosomatid bugs: adaptive allocation of maternal investment?. Oikos 92:208-214.
Hemimetabola	Hemiptera	Acanthosomatidae	Elasmucha_lateralis	F	Kudô, S. I., Satô, M., & Ôhara, M. (1989). Prolonged maternal care in Elasmucha dorsalis (Heteroptera: Acanthosomatidae). Journal of Ethology, 7(2), 75-81.
Hemimetabola	Hemiptera	Acanthosomatidae	Sastragala_esakii	F	Kudo S. 2001. Intraclutch egg-size variation in acanthosomatid bugs: adaptive allocation of maternal investment?. Oikos 92:208-214.
Hemimetabola	Hemiptera	Aradidae	Neuroctenus_simplex	F	Taylor, S. J. (1988). Observations on parental care in the family Aradidae (Heteroptera). Great Lakes Entomologist, 21(4), 159-161.
Hemimetabola	Hemiptera	Aradidae	Neuroctenus_elongatus	F	Taylor, S. J. (1988). Observations on parental care in the family Aradidae (Heteroptera). Great Lakes Entomologist, 21(4), 159-161.
Hemimetabola	Hemiptera	Aradidae	Neuroctenus_pseudonymus	F	Cobben RH. 1968. Evolutionary Trends in Heteroptera, Part I. Eggs, architecture of the shell, gross embryology and eclosion. Centre for Agricultural Publishing and Documentation.
Hemimetabola	Hemiptera	Belostomatidae	Belostoma_flumineum	M	Smith, R. L. (1976). Brooding behavior of a male water bug Belostoma flumineum (Hemiptera: Belostomatidae). Journal of the Kansas Entomological Society, 333-343.
Hemimetabola	Hemiptera	Belostomatidae	Lethocerus_indicus	M	Smith RL. 1997. Evolution of paternal care in the giant water bugs (Heteroptera: Belostomatidae). pp 116-149 in: Choe JC, Crespi BJ (Eds.) The evolution of social behavior in insects and arachnids. Cambridge University Press, Cambridge, UK.
Hemimetabola	Hemiptera	Coreidae	Physomerus_grossipes	F	Hinton AE. 1981. Biology of insect eggs. Volume 1. Pergamon Press.
Hemimetabola	Hemiptera	Coreidae	Plunentis_porosus	M	Tallamy DW. 2001. Evolution of exclusive paternal care in arthropods. Annual Review of Entomology 46:139-165.
Hemimetabola	Hemiptera	Coreidae	Phyllomorpha_laciniata	M	García-González F, Gomendio M. 2003. Oviposition site selection and oviposition stimulation by conspecifics in the golden egg bug (Phyllomorpha laciniata): implications for female fitness. Behavioral Ecology and Sociobiology 53:385-392.
Hemimetabola	Hemiptera	Cydnidae	Brachypelta_aterrima	F	Hinton AE. 1981. Biology of insect eggs. Volume 1. Pergamon Press.
Hemimetabola	Hemiptera	Cydnidae	Legnotus_limbatus	F	Hinton AE. 1981. Biology of insect eggs. Volume 1. Pergamon Press.
Hemimetabola	Hemiptera	Cydnidae	Sehirus_niveimarginatus	F	Filippi, L., Baba, N., Inadomi, K., Yanagi, T., Hironaka, M., & Nomakuchi, S. (2009). Pre-and post-hatch trophic egg production in the subsocial burrower bug, Canthophorus niveimarginatus (Heteroptera: Cydnidae). Naturwissenschaften, 96(2), 201-211.
Hemimetabola	Hemiptera	Cydnidae	Adomerus_triguttulus	F	Kudo S, Nakahira T. 2004. Effects of trophic-eggs on offspring performance and rivalry in a sub-social bug. Oikos 107:28-35.
Hemimetabola	Hemiptera	Cydnidae	Canthophorus_sp	F	Filippi, L., Baba, N., Inadomi, K., Yanagi, T., Hironaka, M., & Nomakuchi, S. (2009). Pre-and post-hatch trophic egg production in the subsocial burrower bug, Canthophorus niveimarginatus (Heteroptera: Cydnidae). Naturwissenschaften, 96(2), 201-211.
Hemimetabola	Hemiptera	Cydnidae	Tritomegas_bicolor	F	Tallamy DW, Wood TK. 1986. Convergence patterns in subsocial insects. Annual Review of Entomology 31:369-390.
Hemimetabola	Hemiptera	Dinidoridae	Cyclopelta_sp	F	Goula, M. (2008). Parental Care In Heteroptera (Hemiptera: Prosorhynche). In Encyclopedia of Entomology (pp. 2743-2755). Springer Netherlands.
Hemimetabola	Hemiptera	Lygaeidae	Lygaeus_pandurus	N	Thangavelu, K. (1978). On the ethology of the Lygaeidae of the scrub jungle of South India (Hemiptera: Heteroptera). Journal of Natural History, 12(3), 289-294.
Hemimetabola	Hemiptera	Pentatomidae	Antiteuchus_piceus	F	Callan, E. (1944). Cacao stink-bugs (Hem., Pentatomidae) in Trinidad. BWI Revue Ent., Caen, 15(3), 321-324. Cited in Eberhard, W. G. (1975). The ecology and behavior of a subsocial pentatomid bug and two scelionid wasps: strategy and counterstrategy in a host and its parasites. Smithsonian Institution Press.
Hemimetabola	Hemiptera	Pentatomidae	Antiteuchus_mixtus	F	Callan, E. (1944). Cacao stink-bugs (Hem., Pentatomidae) in Trinidad. BWI Revue Ent., Caen, 15(3), 321-324. Cited in Eberhard, W. G. (1975). The ecology and behavior of a subsocial pentatomid bug and two scelionid wasps: strategy and counterstrategy in a host and its parasites. Smithsonian Institution Press.
Hemimetabola	Hemiptera	Pentatomidae	Antiteuchus_variolus	F	Callan, E. (1944). Cacao stink-bugs (Hem., Pentatomidae) in Trinidad. BWI Revue Ent., Caen, 15(3), 321-324. Cited in Eberhard, W. G. (1975). The ecology and behavior of a subsocial pentatomid bug and two scelionid wasps: strategy and counterstrategy in a host and its parasites. Smithsonian Institution Press.
Hemimetabola	Hemiptera	Pentatomidae	Antiteuchus_macraspis	F	Callan, E. (1944). Cacao stink-bugs (Hem., Pentatomidae) in Trinidad. BWI Revue Ent., Caen, 15(3), 321-324. Cited in Eberhard, W. G. (1975). The ecology and behavior of a subsocial pentatomid bug and two scelionid wasps: strategy and counterstrategy in a host and its parasites. Smithsonian Institution Press.
Hemimetabola	Hemiptera	Pentatomidae	Antiteuchus_amplus	F	Callan, E. (1944). Cacao stink-bugs (Hem., Pentatomidae) in Trinidad. BWI Revue Ent., Caen, 15(3), 321-324. Cited in Eberhard, W. G. (1975). The ecology and behavior of a subsocial pentatomid bug and two scelionid wasps: strategy and counterstrategy in a host and its parasites. Smithsonian Institution Press.
Hemimetabola	Hemiptera	Pentatomidae	Antiteuchus_sepulcralis	F	Santos AV, Alberquerque GS. 2001. Eficiência do Cuidado Maternal de Antiteuchus sepulcralis (Fabricius) (Hemiptera: Pentatomidae) Contra Inimigos Naturais do Estagio de Ovo. Neotropical Entomology 30:641-646.
Hemimetabola	Hemiptera	Pentatomidae	Antiteuchus_innocens	F	Callan, E. (1944). Cacao stink-bugs (Hem., Pentatomidae) in Trinidad. BWI Revue Ent., Caen, 15(3), 321-324. Cited in Eberhard, W. G. (1975). The ecology and behavior of a subsocial pentatomid bug and two scelionid wasps: strategy and counterstrategy in a host and its parasites. Smithsonian Institution Press.
Hemimetabola	Hemiptera	Pentatomidae	Chlorocoris_sp	F	Tallamy, D. W., & Schaefer, C. (1997). Maternal care in the Hemiptera: ancestry, alternatives, and current adaptive value. in: Choe JC, Crespi BJ (Eds.) The evolution of social behavior in insects and arachnids. Cambridge University Press, Cambridge, UK. pp 94-115.
Hemimetabola	Hemiptera	Pentatomidae	Chlorocoris_atrispinus	F	Hinton AE. 1981. Biology of insect eggs. Volume 1. Pergamon Press.
Hemimetabola	Hemiptera	Pentatomidae	Chlorocoris_depressus	F	Hinton AE. 1981. Biology of insect eggs. Volume 1. Pergamon Press.
Hemimetabola	Hemiptera	Pentatomidae	Eumecopus_sp	F	Tallamy, D. W., & Schaefer, C. (1997). Maternal care in the Hemiptera: ancestry, alternatives, and current adaptive value. in: Choe JC, Crespi BJ (Eds.) The evolution of social behavior in insects and arachnids. Cambridge University Press, Cambridge, UK. pp 94-115.
Hemimetabola	Hemiptera	Pentatomidae	Scotinophora_sp	F	Tallamy, D. W., & Schaefer, C. (1997). Maternal care in the Hemiptera: ancestry, alternatives, and current adaptive value. in: Choe JC, Crespi BJ (Eds.) The evolution of social behavior in insects and arachnids. Cambridge University Press, Cambridge, UK. pp 94-115.
Hemimetabola	Hemiptera	Pentatomidae	Dinocoris_tripterus	F	Tallamy, D. W., & Schaefer, C. (1997). Maternal care in the Hemiptera: ancestry, alternatives, and current adaptive value. in: Choe JC, Crespi BJ (Eds.) The evolution of social behavior in insects and arachnids. Cambridge University Press, Cambridge, UK. pp 94-115.
Hemimetabola	Hemiptera	Phloeidae	Phloeophana_corticata	F	Hinton AE. 1981. Biology of insect eggs. Volume 1. Pergamon Press.
Hemimetabola	Hemiptera	Phloeidae	Phloea_paradoxa	F	Monteith, G.B. (2006). Maternal care in Australian oncomerine shield bugs (Insecta, Heteroptera, Tessaratomidae). Denisia 19, zugleich Kataloge der OÖ. Landesmuseen Neue Serie 50 (2006), 1135–1152
Hemimetabola	Hemiptera	Phloeidae	Phloea_sp	F	Monteith, G.B. (2006). Maternal care in Australian oncomerine shield bugs (Insecta, Heteroptera, Tessaratomidae). Denisia 19, zugleich Kataloge der OÖ. Landesmuseen Neue Serie 50 (2006), 1135–1152
Hemimetabola	Hemiptera	Phloeidae	Phloeophana_longirostris	F	Monteith, G.B. (2006). Maternal care in Australian oncomerine shield bugs (Insecta, Heteroptera, Tessaratomidae). Denisia 19, zugleich Kataloge der OÖ. Landesmuseen Neue Serie 50 (2006), 1135–1152
Hemimetabola	Hemiptera	Phloeidae	Phloeophana_sp	F	Monteith, G.B. (2006). Maternal care in Australian oncomerine shield bugs (Insecta, Heteroptera, Tessaratomidae). Denisia 19, zugleich Kataloge der OÖ. Landesmuseen Neue Serie 50 (2006), 1135–1152
Hemimetabola	Hemiptera	Plataspididae	Caternaultiella_rugosa	F	Gibernau, M., & Dejean, A. (2001). Ant protection of a Heteropteran trophobiont against a parasitoid wasp. Oecologia, 126(1), 53-57.
Hemimetabola	Hemiptera	Pyrrhocoridae	Dysdercus_ruficollis	N	Schaefer, C. W., & Panizzi, A. R. (Eds.). (2000). Heteroptera of economic importance. CRC Press.
Hemimetabola	Hemiptera	Pyrrhocoridae	Dysdercus_obscuratus	F	Myers, J. G. (1927). Ethological observations on some Pyrrhocoridae of Cuba. Annals of the Entomological Society of America, 20(3), 279-300.
Hemimetabola	Hemiptera	Reduviidae	Stenolemus_arachniphagus	M	Cobben RH. 1968. Evolutionary Trends in Heteroptera. Part I. Eggs, Architecture of the Shell, Gross Embryology and Eclosion. Wageningen, The Netherlands: Cent. Agric. Publ. Doc. 475 pp.
Hemimetabola	Hemiptera	Reduviidae	Ghilianella_sp	F	Parker, A. H. (1965). The maternal behaviour of Pisilus tipuliformis FABRICIUS (Hemiptera: Reduviidae). Entomologia Experimentalis et Applicata, 8(1), 13-19.
Hemimetabola	Hemiptera	Reduviidae	Pisilus_tipuliformis	F	Parker, A. H. (1965). The maternal behaviour of Pisilus tipuliformis FABRICIUS (Hemiptera: Reduviidae). Entomologia Experimentalis et Applicata, 8(1), 13-19.
Hemimetabola	Hemiptera	Reduviidae	Rhinocoris_tristis	M	Thomas, L. K., & Manica, A. (2005). Intrasexual competition and mate choice in assassin bugs with uniparental male and female care. Animal Behaviour, 69(2), 275-281
Hemimetabola	Hemiptera	Reduviidae	Rhinocoris_albopilosus	M	Odhiambo, T. R. (1959, December). An account of parental care in Rhinocoris albopilosus Signoret (Hemiptera‐Heteroptera: Reduviidae), with notes on its life history. Proceedings of the Royal Entomological Society of London. Series A, General Entomology 34(10‐12): 175-185
Hemimetabola	Hemiptera	Reduviidae	Rhinocoris_albopunctatus	M	Nyiira ZM. 1970. The biology and behaviour of Rhinocoris albopunctatus. Ann. Entomol. Soc. Am. 63:1224–27
Hemimetabola	Hemiptera	Reduviidae	Zelus_exsanguis	N	Edwards, J. S. (1966) Observations on the life history and predatory behaviour of Zelus exsanguis (Stål)(Heteroptera: Reduviidae). In Proceedings of the Royal Entomological Society of London. Series A, General Entomology(Vol. 41, No. 1_3, pp. 21-24). Blackwell Publishing Ltd.
Hemimetabola	Hemiptera	Reduviidae	Rhaphidosoma_circumvagans	N	Miller, N. C. E. (1953). Notes on the biology of the Reduviidae of Southern Rhodesia. The Transactions of the Zoological Society of London, 27(6), 541-672.
Hemimetabola	Hemiptera	Aepophilidae	Aepophilus_bonnairei	N	Hinton AE. 1981. Biology of insect eggs. Volume 1. Pergamon Press.
Hemimetabola	Hemiptera	Aepophilidae	Aepophilus_sp	N	Tallamy, D. W., & Schaefer, C. (1997). Maternal care in the Hemiptera: ancestry, alternatives, and current adaptive value. in: Choe JC, Crespi BJ (Eds.) The evolution of social behavior in insects and arachnids. Cambridge University Press, Cambridge, UK. pp 94-115.
Hemimetabola	Hemiptera	Scutelleridae	Pachycoris_fabricii	F	Hinton AE. 1981. Biology of insect eggs. Volume 1. Pergamon Press.
Hemimetabola	Hemiptera	Scutelleridae	Augocoris_sp	F	Tallamy, D. W., & Schaefer, C. (1997). Maternal care in the Hemiptera: ancestry, alternatives, and current adaptive value. in: Choe JC, Crespi BJ (Eds.) The evolution of social behavior in insects and arachnids. Cambridge University Press, Cambridge, UK. pp 94-115.
Hemimetabola	Hemiptera	Scutelleridae	Cantao_ocellatus	F	Leong, T. M., & Lee, B. P. Y. (2012). Records and natural history of the ocellated shield bug, Cantao ocellatus (Thunberg) in Singapore, with observations on egg guarding, hatching, parasitoids, moulting, feeding, and mating (Hemiptera: Scutelleridae: Scutellerinae). NATURE IN SINGAPORE 2012 5: 249–262
Hemimetabola	Hemiptera	Tessarotomidae	Erga_longitudinalis	F	Hinton AE. 1981. Biology of insect eggs. Volume 1. Pergamon Press.
Hemimetabola	Hemiptera	Tettigometridae	Euphyonarthex_phyllostoma	F	Dejean, A., Bourgoin, T., & Orivel, J. (2000). Ant Defense of Euphyonarthex phyllostoma (Homoptera: Tettigometridae) during Trophobiotic Associations1. Biotropica, 32(1), 112-119.
Hemimetabola	Hemiptera	Tingidae	Gargaphia_iridescens	F	de la Torre Bueno, J. R. (1942). Maternal solicitude in Gargaphia iridescens Chamption. Brooklyn Entomol. Sci. Bull, 37, 131.
Hemimetabola	Hemiptera	Tingidae	Leptobyrsa_decora	F	Melksham, J. A. (1984). Colonial oviposition and maternal care in two strains of Leptobyrsa decora Drake (Hemiptera: Tingidae). Australian Journal of Entomology, 23(3), 205-210.
Hemimetabola	Hemiptera	Coreidae	Amblypelta_sp	N	Brown, E. S. (1959). Immature Nutfall of Coconuts in the Solomon Islands III.—Notes on the Life-history and Biology of Amblypelta. Bulletin of Entomological Research, 50(03), 559-566.
Hemimetabola	Embioptera	Embiidae	Embia_major	F	Hinton AE. 1981. Biology of insect eggs. Volume 1. Pergamon Press.
Hemimetabola	Blattodea	Blaberidae	Blaberus_craniifer	F	Hinton AE. 1981. Biology of insect eggs. Volume 1. Pergamon Press.
Hemimetabola	Blattodea	Blaberidae	Blaberus_giganteus	F	Hinton AE. 1981. Biology of insect eggs. Volume 1. Pergamon Press.
Hemimetabola	Blattodea	Blattellidae	Blattella_humbertiana	F	Hinton AE. 1981. Biology of insect eggs. Volume 1. Pergamon Press.
Hemimetabola	Blattodea	Blattellidae	Blattella_vaga	F	Roth, L. M., & Willis, E. R. (1957). An analysis of oviparity and viviparity in the Blattaria. Transactions of the American Entomological Society, 221-238.
Hemimetabola	Blattodea	Blattidae	Blatta_orientalis	N	Hinton AE. 1981. Biology of insect eggs. Volume 1. Pergamon Press.
Hemimetabola	Blattodea	Blaberidae	Byrsotria_fumigata	F	Hinton AE. 1981. Biology of insect eggs. Volume 1. Pergamon Press.
Hemimetabola	Blattodea	Blaberidae	Gromphadorhina_laevigata	F	Hinton AE. 1981. Biology of insect eggs. Volume 1. Pergamon Press.
Hemimetabola	Blattodea	Blaberidae	Gromphadorhina_portentosa	F	Perry J, Nalepa CA. 2003. A new mode of parental care in cockroaches. Insectes Sociaux 50:245-247.
Hemimetabola	Blattodea	Blaberidae	Panesthia_australis	F	Hinton AE. 1981. Biology of insect eggs. Volume 1. Pergamon Press.
Hemimetabola	Blattodea	Blaberidae	Panesthia_laevicollis	F	Hinton AE. 1981. Biology of insect eggs. Volume 1. Pergamon Press.
Hemimetabola	Blattodea	Blaberidae	Parapanesthia_gigantea	F	Nalepa, C. A., & Bell, W. J. (1997). Postovulation parental investment and parental care in cockroaches. The evolution of social behavior in insects and arachnids. Cambridge University Press, Cambridge, 26-51.
Hemimetabola	Blattodea	Blaberidae	Neogeoscapheus_hirsutus	F	Nalepa, C. A., & Bell, W. J. (1997). Postovulation parental investment and parental care in cockroaches. The evolution of social behavior in insects and arachnids. Cambridge University Press, Cambridge, 26-51.
Hemimetabola	Blattodea	Blaberidae	Geoscapheus_robustus	F	Nalepa, C. A., & Bell, W. J. (1997). Postovulation parental investment and parental care in cockroaches. The evolution of social behavior in insects and arachnids. Cambridge University Press, Cambridge, 26-51.
Hemimetabola	Blattodea	Blaberidae	Perisphaerus_glomeriformis	F	Hinton AE. 1981. Biology of insect eggs. Volume 1. Pergamon Press.
Hemimetabola	Blattodea	Blaberidae	Perisphaerus_sp	F	Perry, J., & Nalepa, C. A. (2003). A new mode of parental care in cockroaches. Insectes sociaux, 50(3), 245-247.
Hemimetabola	Blattodea	Blaberidae	Phlebonotus_pallens	F	Hinton AE. 1981. Biology of insect eggs. Volume 1. Pergamon Press.
Hemimetabola	Blattodea	Blaberidae	Pseudophoraspis_nebulosa	F	Hinton AE. 1981. Biology of insect eggs. Volume 1. Pergamon Press.
Hemimetabola	Blattodea	Blaberidae	Salganea_taiwanensis	B	Maekawa, K., Matsumoto, T., & Nalepa, C. A. (2008). Social biology of the wood-feeding cockroach genus Salganea (Dictyoptera, Blaberidae, Panesthiinae): did ovoviviparity prevent the evolution of eusociality in the lineage?. Insectes sociaux, 55(2), 107-114.
Hemimetabola	Blattodea	Blaberidae	Salganea_raggei	B	Maekawa, K., Matsumoto, T., & Nalepa, C. A. (2008). Social biology of the wood-feeding cockroach genus Salganea (Dictyoptera, Blaberidae, Panesthiinae): did ovoviviparity prevent the evolution of eusociality in the lineage?. Insectes sociaux, 55(2), 107-114.
Hemimetabola	Blattodea	Blaberidae	Salganea_gressiti	B	Maekawa, K., Matsumoto, T., & Nalepa, C. A. (2008). Social biology of the wood-feeding cockroach genus Salganea (Dictyoptera, Blaberidae, Panesthiinae): did ovoviviparity prevent the evolution of eusociality in the lineage?. Insectes sociaux, 55(2), 107-114.
Hemimetabola	Blattodea	Blaberidae	Salganea_esakii	B	Maekawa, K., Matsumoto, T., & Nalepa, C. A. (2008). Social biology of the wood-feeding cockroach genus Salganea (Dictyoptera, Blaberidae, Panesthiinae): did ovoviviparity prevent the evolution of eusociality in the lineage?. Insectes sociaux, 55(2), 107-114.
Hemimetabola	Blattodea	Blattellidae	Supella_longipalpa	F	Zeh DW, Zeh JA, Smith RL. 1989. Ovipositors, amnions and eggshell architecture in the diversification of terrestrial arthropods. Quarterly Review of Biology 64:147-168.
Hemimetabola	Blattodea	Blaberidae	Thanatophyllum_akinetum	F	Grandcolas, P. (1993). Habitats of solitary and gregarious species in the neotropical Zetoborinae (Insecta, Blattaria). Studies on neotropical fauna and environment, 28(3), 179-190.
Hemimetabola	Blattodea	Blaberidae	Thorax_porcellana	F	Perry, J., & Nalepa, C. A. (2003). A new mode of parental care in cockroaches. Insectes sociaux, 50(3), 245-247.
Hemimetabola	Blattodea	Blaberidae	Trichoblatta_sericea	F	Reuben, L. V. (1988). Some aspects of the bionomics of Trichoblatta sericea (Saussure) and Thorax porcellana (Saravas)(Blattaria) (Doctoral dissertation, Ph. D. diss., Loyola College, Madras, India).
Hemimetabola	Blattodea	Cryptocercidae	Cryptocercus_kyebangensis	B	Park, Y. C., Grandcolas, P., & Choe, J. C. (2002). Colony composition, social behavior and some ecological characteristics of the Korean wood-feeding cockroach (Cryptocercus kyebangensis). Zoological science, 19(10), 1133-1139.
Hemimetabola	Blattodea	Cryptocercidae	Cryptocercus_clevelandi	B	Nalepa, C. A., Byers, G. W., Bandi, C., & Sironi, M. (1997). Description of Cryptocercus clevelandi (Dictyoptera: Cryptocercidae) from the northwestern United States, molecular analysis of bacterial symbionts in its fat body, and notes on biology, distribution, and biogeography. Annals of the Entomological Society of America, 90(4), 416-424.
Hemimetabola	Mantodea	Mantidae	Hierodula_notata	N	Hinton AE. 1981. Biology of insect eggs. Volume 1. Pergamon Press.
Hemimetabola	Mantodea	Tarachodidae	Tarachodes_afzelii	F	Hinton AE. 1981. Biology of insect eggs. Volume 1. Pergamon Press.
Hemimetabola	Mantodea	Tarachodidae	Tarachodes_maurus	F	Hinton AE. 1981. Biology of insect eggs. Volume 1. Pergamon Press.
Hemimetabola	Dermaptera	Anisolabididae	Anisolabis_littorea	F	Hinton AE. 1981. Biology of insect eggs. Volume 1. Pergamon Press.
Hemimetabola	Dermaptera	Anisolabididae	Anisolabis_maritima	F	Hinton AE. 1981. Biology of insect eggs. Volume 1. Pergamon Press.
Hemimetabola	Dermaptera	Anisolabididae	Euboriella_cincticollis	F	Hinton AE. 1981. Biology of insect eggs. Volume 1. Pergamon Press.
Hemimetabola	Dermaptera	Anisolabididae	Euboriella_stali	F	Hinton AE. 1981. Biology of insect eggs. Volume 1. Pergamon Press.
Hemimetabola	Dermaptera	Chelisochidae	Chelisoches_morio	F	Hinton AE. 1981. Biology of insect eggs. Volume 1. Pergamon Press.
Hemimetabola	Dermaptera	Forficulidae	Chelidura_pyrenaica	F	Hinton AE. 1981. Biology of insect eggs. Volume 1. Pergamon Press.
Hemimetabola	Dermaptera	Forficulidae	Forficula_pubescens	F	Hinton AE. 1981. Biology of insect eggs. Volume 1. Pergamon Press.
Hemimetabola	Dermaptera	Forficulidae	Forficula_tomis	F	Hinton AE. 1981. Biology of insect eggs. Volume 1. Pergamon Press.
Hemimetabola	Dermaptera	Forficulidae	Pseudochelidura_sinuata	F	Hinton AE. 1981. Biology of insect eggs. Volume 1. Pergamon Press.
Hemimetabola	Dermaptera	Spongiphoridae	Marava_arachidis	F	Hinton AE. 1981. Biology of insect eggs. Volume 1. Pergamon Press.
Hemimetabola	Dermaptera	Pygidicranidae	Diplatys_sp	F	Hinton AE. 1981. Biology of insect eggs. Volume 1. Pergamon Press.
Hemimetabola	Hemiptera	Aradidae	Neuroctenus_hochstetteri	F	Myers, J. G., & China, W. E. (1928). XLIX.—A list of New Zealand Heteroptera with the description of a remarkable green Aradid representing a new genus. Journal of Natural History, 1(3), 377-394. Cited in: Taylor, S. J. (1988). Observations on parental care in the family Aradidae(Heteroptera). Great Lakes Entomologist, 21(4), 159-161.
Hemimetabola	Hemiptera	Coreidae	Scolopocerus_uhleri	M	Tallamy DW. 2001. Evolution of exclusive paternal care in arthropods. Annual Review of Entomology 46:139-165.
Hemimetabola	Hemiptera	Coreidae	Plunentis_yurupucu	M	Tallamy DW. 2001. Evolution of exclusive paternal care in arthropods. Annual Review of Entomology 46:139-165.
Hemimetabola	Thysanoptera	Phlaeothripidae	Hoplothrips_karnyi	M	Tallamy DW. 2001. Evolution of exclusive paternal care in arthropods. Annual Review of Entomology 46:139-165.
Hemimetabola	Thysanoptera	Phlaeothripidae	Sporothrips_sp	N	Tallamy DW. 2001. Evolution of exclusive paternal care in arthropods. Annual Review of Entomology 46:139-165.
Hemimetabola	Thysanoptera	Phlaeothripidae	Idolothrips_sp	N	Tallamy DW. 2001. Evolution of exclusive paternal care in arthropods. Annual Review of Entomology 46:139-165.
Hemimetabola	Thysanoptera	Phlaeothripidae	Elaphrothrips_tuberculatus	F	Tallamy DW. 2001. Evolution of exclusive paternal care in arthropods. Annual Review of Entomology 46:139-165.
Hemimetabola	Thysanoptera	Phlaeothripidae	Tiarothrips_subramanii	F	Tallamy DW. 2001. Evolution of exclusive paternal care in arthropods. Annual Review of Entomology 46:139-165.
Hemimetabola	Thysanoptera	Phlaeothripidae	Hoplothrips_pedicularis	M	Tallamy DW. 2001. Evolution of exclusive paternal care in arthropods. Annual Review of Entomology 46:139-165.
Hemimetabola	Thysanoptera	Phlaeothripidae	Csirothrips_watsoni	F	Crespi, B. J., Morris, D. C., & Mound, L. A. (2004). Evolution of ecological and behavioural diversity: Australian Acacia thrips as model organisms. Australian Biological Resources Study.
Hemimetabola	Thysanoptera	Phlaeothripidae	Dunatothrips_aneurae	F	Crespi, B. J., Morris, D. C., & Mound, L. A. (2004). Evolution of ecological and behavioural diversity: Australian Acacia thrips as model organisms. Australian Biological Resources Study.
Hemimetabola	Thysanoptera	Phlaeothripidae	Dunatothrips_armatus	F	Crespi, B. J., Morris, D. C., & Mound, L. A. (2004). Evolution of ecological and behavioural diversity: Australian Acacia thrips as model organisms. Australian Biological Resources Study.
Hemimetabola	Thysanoptera	Phlaeothripidae	Dunatothrips_skene	F	Crespi, B. J., Morris, D. C., & Mound, L. A. (2004). Evolution of ecological and behavioural diversity: Australian Acacia thrips as model organisms. Australian Biological Resources Study.
Hemimetabola	Thysanoptera	Phlaeothripidae	Dunatothrips_vestitor	F	Crespi, B. J., Morris, D. C., & Mound, L. A. (2004). Evolution of ecological and behavioural diversity: Australian Acacia thrips as model organisms. Australian Biological Resources Study.
Hemimetabola	Thysanoptera	Phlaeothripidae	Dunatothrips_aulidis	F	Crespi, B. J., Morris, D. C., & Mound, L. A. (2004). Evolution of ecological and behavioural diversity: Australian Acacia thrips as model organisms. Australian Biological Resources Study.
Hemimetabola	Thysanoptera	Phlaeothripidae	Panoplothrips_australiensis	F	Crespi, B. J., Morris, D. C., & Mound, L. A. (2004). Evolution of ecological and behavioural diversity: Australian Acacia thrips as model organisms. Australian Biological Resources Study.
Hemimetabola	Thysanoptera	Phlaeothripidae	Katothrips_sp	F	Crespi, B. J., Morris, D. C., & Mound, L. A. (2004). Evolution of ecological and behavioural diversity: Australian Acacia thrips as model organisms. Australian Biological Resources Study.
Hemimetabola	Thysanoptera	Phlaeothripidae	Dactylothrips_sp1	F	Crespi, B. J., Morris, D. C., & Mound, L. A. (2004). Evolution of ecological and behavioural diversity: Australian Acacia thrips as model organisms. Australian Biological Resources Study.
Hemimetabola	Thysanoptera	Phlaeothripidae	Dactylothrips_sp2	F	Crespi, B. J., Morris, D. C., & Mound, L. A. (2004). Evolution of ecological and behavioural diversity: Australian Acacia thrips as model organisms. Australian Biological Resources Study.
Hemimetabola	Thysanoptera	Phlaeothripidae	Lichanothrips_sp1	F	Crespi, B. J., Morris, D. C., & Mound, L. A. (2004). Evolution of ecological and behavioural diversity: Australian Acacia thrips as model organisms. Australian Biological Resources Study.
Hemimetabola	Thysanoptera	Phlaeothripidae	Lichanothrips_sp2	F	Crespi, B. J., Morris, D. C., & Mound, L. A. (2004). Evolution of ecological and behavioural diversity: Australian Acacia thrips as model organisms. Australian Biological Resources Study.
Hemimetabola	Hemiptera	Gerridae	Rhagadotarsus_sp	N	Polhemus, J. T., & Karunaratne, P. B. (1993). A review of the genus Rhagadotarsus, with descriptions of three new species (Heteroptera: Gerridae). Raffles Bulletin of Zoology, 41(1), 95-112.
Hemimetabola	Hemiptera	Gerridae	Halobates_sp	N	Cheng, L. (1985). Biology of Halobates (Heteroptera: Gerridae). Annual Review of Entomology, 30(1), 111-135.
Hemimetabola	Hemiptera	Gerridae	Aquarius_remigis	N	Lauer MJ, Sih A, Krupa JJ. 1996. Male density, female density and inter-sexual conflict in a stream-dwelling insect. Animal Behaviour 52:929-939.
Hemimetabola	Hemiptera	Gerridae	Gerris_buenoi	N	Lauer MJ, Sih A, Krupa JJ. 1996. Male density, female density and inter-sexual conflict in a stream-dwelling insect. Animal Behaviour 52:929-939.
Hemimetabola	Hemiptera	Gerridae	Gerris_odontogaster	N	Lauer MJ, Sih A, Krupa JJ. 1996. Male density, female density and inter-sexual conflict in a stream-dwelling insect. Animal Behaviour 52:929-939.
Hemimetabola	Orthoptera	Tettigoniidae	Phaneroptera_pistillata	N	Urquhart FA. 1938. The oviposition and cannibalistic habits of the narrow-winged katydid Phaneroptera pistillata Brunner. Canadian Field Naturalist 52:51-53.
Hemimetabola	Hemiptera	Membracidae	Guayaquila_compressa	F	Wood TK. 1978. Parental care in Guayaquila compressa Walker (Homoptera: Membracidae). Annals of the Entomological Society of America 70:524-528.
Hemimetabola	Hemiptera	Membracidae	Membracis_dorsata	N	Lin CP, Danforth BN, Wood TK. 2004. Molecular phylogenetics and evolution of maternal care in membracine treehoppers. Systematic Biology 53:400-421.
Hemimetabola	Hemiptera	Membracidae	Membracis_orteguazaensis	N	Lin CP, Danforth BN, Wood TK. 2004. Molecular phylogenetics and evolution of maternal care in membracine treehoppers. Systematic Biology 53:400-421.
Hemimetabola	Hemiptera	Membracidae	Membracis_flava	N	Lin CP, Danforth BN, Wood TK. 2004. Molecular phylogenetics and evolution of maternal care in membracine treehoppers. Systematic Biology 53:400-421.
Hemimetabola	Hemiptera	Membracidae	Membracis_mexicana	N	Lin CP, Danforth BN, Wood TK. 2004. Molecular phylogenetics and evolution of maternal care in membracine treehoppers. Systematic Biology 53:400-421.
Hemimetabola	Hemiptera	Membracidae	Membracis_trimaculata	N	Lin CP, Danforth BN, Wood TK. 2004. Molecular phylogenetics and evolution of maternal care in membracine treehoppers. Systematic Biology 53:400-421.
Hemimetabola	Hemiptera	Membracidae	Membracis_caguetaensis	N	Lin CP, Danforth BN, Wood TK. 2004. Molecular phylogenetics and evolution of maternal care in membracine treehoppers. Systematic Biology 53:400-421.
Hemimetabola	Hemiptera	Membracidae	Membracis_foliata	N	Lin CP, Danforth BN, Wood TK. 2004. Molecular phylogenetics and evolution of maternal care in membracine treehoppers. Systematic Biology 53:400-421.
Hemimetabola	Hemiptera	Membracidae	Enchenopa_ignidorsum	N	Lin CP, Danforth BN, Wood TK. 2004. Molecular phylogenetics and evolution of maternal care in membracine treehoppers. Systematic Biology 53:400-421.
Hemimetabola	Hemiptera	Membracidae	Enchophyllum_sp	N	Lin CP, Danforth BN, Wood TK. 2004. Molecular phylogenetics and evolution of maternal care in membracine treehoppers. Systematic Biology 53:400-421.
Hemimetabola	Hemiptera	Membracidae	Leioscyta_nitida	F	Lin CP, Danforth BN, Wood TK. 2004. Molecular phylogenetics and evolution of maternal care in membracine treehoppers. Systematic Biology 53:400-421.
Hemimetabola	Hemiptera	Membracidae	Campylenchia_latipes	N	Lin CP, Danforth BN, Wood TK. 2004. Molecular phylogenetics and evolution of maternal care in membracine treehoppers. Systematic Biology 53:400-421.
Hemimetabola	Hemiptera	Membracidae	Campylenchia_sp	N	Lin CP, Danforth BN, Wood TK. 2004. Molecular phylogenetics and evolution of maternal care in membracine treehoppers. Systematic Biology 53:400-421.
Hemimetabola	Hemiptera	Membracidae	Tylopelta_sp	N	Lin CP, Danforth BN, Wood TK. 2004. Molecular phylogenetics and evolution of maternal care in membracine treehoppers. Systematic Biology 53:400-421.
Hemimetabola	Hemiptera	Membracidae	Kronides_incumbens	N	Lin CP, Danforth BN, Wood TK. 2004. Molecular phylogenetics and evolution of maternal care in membracine treehoppers. Systematic Biology 53:400-421.
Hemimetabola	Hemiptera	Membracidae	Erechtia_sp	F	Lin CP, Danforth BN, Wood TK. 2004. Molecular phylogenetics and evolution of maternal care in membracine treehoppers. Systematic Biology 53:400-421.
Hemimetabola	Hemiptera	Membracidae	Umbonia_reducta	F	Lin CP, Danforth BN, Wood TK. 2004. Molecular phylogenetics and evolution of maternal care in membracine treehoppers. Systematic Biology 53:400-421.
Hemimetabola	Hemiptera	Membracidae	Umbonia_spinosa	F	Lin CP, Danforth BN, Wood TK. 2004. Molecular phylogenetics and evolution of maternal care in membracine treehoppers. Systematic Biology 53:400-421.
Hemimetabola	Hemiptera	Membracidae	Platycotis_tuberculata	F	Lin CP, Danforth BN, Wood TK. 2004. Molecular phylogenetics and evolution of maternal care in membracine treehoppers. Systematic Biology 53:400-421.
Hemimetabola	Hemiptera	Membracidae	Platycotis_minax	F	Lin CP, Danforth BN, Wood TK. 2004. Molecular phylogenetics and evolution of maternal care in membracine treehoppers. Systematic Biology 53:400-421.
Hemimetabola	Hemiptera	Membracidae	Platycotis_sp	F	Lin CP, Danforth BN, Wood TK. 2004. Molecular phylogenetics and evolution of maternal care in membracine treehoppers. Systematic Biology 53:400-421.
Hemimetabola	Hemiptera	Membracidae	Stalotypa_fairmairii	F	Lin CP, Danforth BN, Wood TK. 2004. Molecular phylogenetics and evolution of maternal care in membracine treehoppers. Systematic Biology 53:400-421.
Hemimetabola	Hemiptera	Membracidae	Metcalfiella_monogramma	F	Lin CP, Danforth BN, Wood TK. 2004. Molecular phylogenetics and evolution of maternal care in membracine treehoppers. Systematic Biology 53:400-421.
Hemimetabola	Hemiptera	Membracidae	Ramosella_thalli	F	Lin CP, Danforth BN, Wood TK. 2004. Molecular phylogenetics and evolution of maternal care in membracine treehoppers. Systematic Biology 53:400-421.
Hemimetabola	Hemiptera	Membracidae	Alchisme_apicalis	F	Lin CP, Danforth BN, Wood TK. 2004. Molecular phylogenetics and evolution of maternal care in membracine treehoppers. Systematic Biology 53:400-421.
Hemimetabola	Hemiptera	Membracidae	Alchisme_virescens	F	Lin CP, Danforth BN, Wood TK. 2004. Molecular phylogenetics and evolution of maternal care in membracine treehoppers. Systematic Biology 53:400-421.
Hemimetabola	Hemiptera	Membracidae	Alchisme_grossa	F	Lin CP, Danforth BN, Wood TK. 2004. Molecular phylogenetics and evolution of maternal care in membracine treehoppers. Systematic Biology 53:400-421.
Hemimetabola	Hemiptera	Membracidae	Alchisme_sp	F	Lin CP, Danforth BN, Wood TK. 2004. Molecular phylogenetics and evolution of maternal care in membracine treehoppers. Systematic Biology 53:400-421.
Hemimetabola	Hemiptera	Membracidae	Potnia_gladiator	F	Lin CP, Danforth BN, Wood TK. 2004. Molecular phylogenetics and evolution of maternal care in membracine treehoppers. Systematic Biology 53:400-421.
Hemimetabola	Hemiptera	Membracidae	Potnia_sp	F	Lin CP, Danforth BN, Wood TK. 2004. Molecular phylogenetics and evolution of maternal care in membracine treehoppers. Systematic Biology 53:400-421.
Hemimetabola	Hemiptera	Membracidae	Ochropepla_sp	F	Lin CP, Danforth BN, Wood TK. 2004. Molecular phylogenetics and evolution of maternal care in membracine treehoppers. Systematic Biology 53:400-421.
Hemimetabola	Hemiptera	Membracidae	Ochropepla_inaequalis	F	Lin CP, Danforth BN, Wood TK. 2004. Molecular phylogenetics and evolution of maternal care in membracine treehoppers. Systematic Biology 53:400-421.
Hemimetabola	Hemiptera	Membracidae	Bolbonota_insignis	N	Lin CP, Danforth BN, Wood TK. 2004. Molecular phylogenetics and evolution of maternal care in membracine treehoppers. Systematic Biology 53:400-421.
Hemimetabola	Hemiptera	Membracidae	Bolbonota_sp	N	Lin CP, Danforth BN, Wood TK. 2004. Molecular phylogenetics and evolution of maternal care in membracine treehoppers. Systematic Biology 53:400-421.
Hemimetabola	Hemiptera	Membracidae	Tritropidia_sp	F	Lin CP, Danforth BN, Wood TK. 2004. Molecular phylogenetics and evolution of maternal care in membracine treehoppers. Systematic Biology 53:400-421.
Hemimetabola	Hemiptera	Membracidae	Aconophora_robusta	F	Lin CP, Danforth BN, Wood TK. 2004. Molecular phylogenetics and evolution of maternal care in membracine treehoppers. Systematic Biology 53:400-421.
Hemimetabola	Hemiptera	Membracidae	Aconophora_laminata	F	Lin CP, Danforth BN, Wood TK. 2004. Molecular phylogenetics and evolution of maternal care in membracine treehoppers. Systematic Biology 53:400-421.
Hemimetabola	Hemiptera	Membracidae	Guayaquila_pallescens	F	Lin CP, Danforth BN, Wood TK. 2004. Molecular phylogenetics and evolution of maternal care in membracine treehoppers. Systematic Biology 53:400-421.
Hemimetabola	Hemiptera	Membracidae	Aconophora_mexicana	F	Lin CP, Danforth BN, Wood TK. 2004. Molecular phylogenetics and evolution of maternal care in membracine treehoppers. Systematic Biology 53:400-421.
Hemimetabola	Hemiptera	Membracidae	Guayaquila_emarginata	F	Lin CP, Danforth BN, Wood TK. 2004. Molecular phylogenetics and evolution of maternal care in membracine treehoppers. Systematic Biology 53:400-421.
Hemimetabola	Hemiptera	Membracidae	Guayaquila_sp	F	Lin CP, Danforth BN, Wood TK. 2004. Molecular phylogenetics and evolution of maternal care in membracine treehoppers. Systematic Biology 53:400-421.
Hemimetabola	Hemiptera	Membracidae	Calloconophora_sp	F	Lin CP, Danforth BN, Wood TK. 2004. Molecular phylogenetics and evolution of maternal care in membracine treehoppers. Systematic Biology 53:400-421.
Hemimetabola	Hemiptera	Membracidae	Calloconophora_caliginosa	F	Lin CP, Danforth BN, Wood TK. 2004. Molecular phylogenetics and evolution of maternal care in membracine treehoppers. Systematic Biology 53:400-421.
Hemimetabola	Hemiptera	Membracidae	Notocera_sp	N	Lin CP, Danforth BN, Wood TK. 2004. Molecular phylogenetics and evolution of maternal care in membracine treehoppers. Systematic Biology 53:400-421.
Hemimetabola	Hemiptera	Membracidae	Philya_sp	N	Lin CP, Danforth BN, Wood TK. 2004. Molecular phylogenetics and evolution of maternal care in membracine treehoppers. Systematic Biology 53:400-421.
Hemimetabola	Hemiptera	Membracidae	Hypsoprora_sp	N	Lin CP, Danforth BN, Wood TK. 2004. Molecular phylogenetics and evolution of maternal care in membracine treehoppers. Systematic Biology 53:400-421.
Hemimetabola	Hemiptera	Membracidae	Cladonota_biclavata	N	Lin CP, Danforth BN, Wood TK. 2004. Molecular phylogenetics and evolution of maternal care in membracine treehoppers. Systematic Biology 53:400-421.
Hemimetabola	Hemiptera	Membracidae	Cladonota_sp	N	Lin CP, Danforth BN, Wood TK. 2004. Molecular phylogenetics and evolution of maternal care in membracine treehoppers. Systematic Biology 53:400-421.
Hemimetabola	Hemiptera	Membracidae	Dysyncritus_sp	N	Lin CP, Danforth BN, Wood TK. 2004. Molecular phylogenetics and evolution of maternal care in membracine treehoppers. Systematic Biology 53:400-421.
Hemimetabola	Hemiptera	Membracidae	Nassunia_sp	N	Lin CP, Danforth BN, Wood TK. 2004. Molecular phylogenetics and evolution of maternal care in membracine treehoppers. Systematic Biology 53:400-421.
Hemimetabola	Hemiptera	Membracidae	Hyphinoe_asphaltina	N	Lin CP, Danforth BN, Wood TK. 2004. Molecular phylogenetics and evolution of maternal care in membracine treehoppers. Systematic Biology 53:400-421.
Hemimetabola	Hemiptera	Membracidae	Darnis_lator	N	Lin CP, Danforth BN, Wood TK. 2004. Molecular phylogenetics and evolution of maternal care in membracine treehoppers. Systematic Biology 53:400-421.
Hemimetabola	Hemiptera	Membracidae	Darnis_partita	N	Lin CP, Danforth BN, Wood TK. 2004. Molecular phylogenetics and evolution of maternal care in membracine treehoppers. Systematic Biology 53:400-421.
Hemimetabola	Hemiptera	Membracidae	Stictopelta_sp	N	Lin CP, Danforth BN, Wood TK. 2004. Molecular phylogenetics and evolution of maternal care in membracine treehoppers. Systematic Biology 53:400-421.
Hemimetabola	Hemiptera	Membracidae	Cymbomorpha_sp	N	Lin CP, Danforth BN, Wood TK. 2004. Molecular phylogenetics and evolution of maternal care in membracine treehoppers. Systematic Biology 53:400-421.
Hemimetabola	Hemiptera	Membracidae	Micrutalis_calva	N	Lin CP, Danforth BN, Wood TK. 2004. Molecular phylogenetics and evolution of maternal care in membracine treehoppers. Systematic Biology 53:400-421.
Hemimetabola	Hemiptera	Membracidae	Acutalis_sp	N	Lin CP, Danforth BN, Wood TK. 2004. Molecular phylogenetics and evolution of maternal care in membracine treehoppers. Systematic Biology 53:400-421.
Hemimetabola	Hemiptera	Membracidae	Pyrgauchenia_brunnea	F	Lin CP, Danforth BN, Wood TK. 2004. Molecular phylogenetics and evolution of maternal care in membracine treehoppers. Systematic Biology 53:400-421.
Hemimetabola	Hemiptera	Membracidae	Centrochares_sp	F	Lin CP, Danforth BN, Wood TK. 2004. Molecular phylogenetics and evolution of maternal care in membracine treehoppers. Systematic Biology 53:400-421.
Hemimetabola	Hemiptera	Membracidae	Centrodontus_atlas	N	Lin CP, Danforth BN, Wood TK. 2004. Molecular phylogenetics and evolution of maternal care in membracine treehoppers. Systematic Biology 53:400-421.
Hemimetabola	Hemiptera	Membracidae	Leptobelus_sauteri	N	Lin CP, Danforth BN, Wood TK. 2004. Molecular phylogenetics and evolution of maternal care in membracine treehoppers. Systematic Biology 53:400-421.
Hemimetabola	Hemiptera	Membracidae	Leptocentrus_sp	N	Lin CP, Danforth BN, Wood TK. 2004. Molecular phylogenetics and evolution of maternal care in membracine treehoppers. Systematic Biology 53:400-421.
Hemimetabola	Hemiptera	Membracidae	Platycentrus_sp	N	Lin CP, Danforth BN, Wood TK. 2004. Molecular phylogenetics and evolution of maternal care in membracine treehoppers. Systematic Biology 53:400-421.
Hemimetabola	Hemiptera	Membracidae	Tricentrus_sp	N	Lin CP, Danforth BN, Wood TK. 2004. Molecular phylogenetics and evolution of maternal care in membracine treehoppers. Systematic Biology 53:400-421.
Hemimetabola	Hemiptera	Membracidae	Oxyrhachis_sp	F	Lin CP, Danforth BN, Wood TK. 2004. Molecular phylogenetics and evolution of maternal care in membracine treehoppers. Systematic Biology 53:400-421.
Hemimetabola	Hemiptera	Membracidae	Nessorhinus_sp	N	Lin CP, Danforth BN, Wood TK. 2004. Molecular phylogenetics and evolution of maternal care in membracine treehoppers. Systematic Biology 53:400-421.
Hemimetabola	Hemiptera	Membracidae	Microcentrus_caryae	N	Lin CP, Danforth BN, Wood TK. 2004. Molecular phylogenetics and evolution of maternal care in membracine treehoppers. Systematic Biology 53:400-421.
Hemimetabola	Hemiptera	Membracidae	Centruchoides_laticornis	N	Lin CP, Danforth BN, Wood TK. 2004. Molecular phylogenetics and evolution of maternal care in membracine treehoppers. Systematic Biology 53:400-421.
Hemimetabola	Hemiptera	Cicadellidae	Dalbulus_quinquenotatus	N	Moya-Raygoza, G., & Nault, L. R. (2000). Obligatory mutualism between Dalbulus quinquenotatus (Homoptera: Cicadellidae) and attendant ants. Annals of the Entomological Society of America, 93(4), 929-940.
Hemimetabola	Hemiptera	Membracidae	Guayaquila_xiphias	F	del-Claro K, Oliveira PS. 2000. Conditional outcomes in a neotropical treehopper-ant association: temporal and species-specific variation in ant protection and homopteran fecundity. Oecologia 124:156-165.
Hemimetabola	Hemiptera	Membracidae	Thelia_bimaculata	N	Funkhouser WD. 1915. Life history of Thelia bimaculata Fab. (Membracidae). Annals of the Entomological Society of America 8:140-152.
Hemimetabola	Hemiptera	Membracidae	Bilimekia_broomfieldi	F	Hinton HE. 1977. Subsocial behaviour and biology of some Mexican membracid bugs. Ecological Entomology 2:61-79.
Hemimetabola	Blattodea	Blattellidae	Symploce_hospes	N	Roth LM, Willis ER. 1954. The reproduction of cockroaches. Smithsonian Miscellaneous Collections 122:1-49.
Hemimetabola	Thysanura	Lepismatidae	Lepisma_saccharina	N	Sweetman, H. L. (1938). Physical ecology of the firebrat, Thermobia domestica (Packard). Ecological Monographs, 8(2), 285-311.
Hemimetabola	Thysanura	Lepismatidae	Thermobia_domestica	N	Sweetman, H. L. (1938). Physical ecology of the firebrat, Thermobia domestica (Packard). Ecological Monographs, 8(2), 285-311.
Hemimetabola	Ephemeroptera	Prosopistomatidae	Binoculus_pennigerus	N	Degrange, C. (1960). Recherches sur la reproduction des Ephéméroptères (Doctoral dissertation, Grenoble: impr. Allier).
Hemimetabola	Odonata	Gomphidae	Gomphus_externus	N	Needham, J. G., & Heywood, H. B. (1929). Handbook of the dragonflies of North America. Nabu Press, 396 pp.
Hemimetabola	Plecoptera	Perlodidae	Perlodes_mortoni	N	Degrange, C. (1960). Recherches sur la reproduction des Ephéméroptères (Doctoral dissertation, Grenoble: impr. Allier).
Hemimetabola	Plecoptera	Perlidae	Dinocras_cephalotes	N	Degrange, C. (1960). Recherches sur la reproduction des Ephéméroptères (Doctoral dissertation, Grenoble: impr. Allier).
Hemimetabola	Orthoptera	Acrididae	Aeropus_sibericus	N	Stevanovic, D. (1961). Ekologija i dinamika populacije. Aeropus sibiricus L. na Kapaoniku. Ecology and population dynamics of the Aeropus sibiricus L. on Kapaonik. Posebna izdanja/Bioloski institut nr Srbije (, (8).
Hemimetabola	Psocoptera	Liposcelidae	Liposcelis_granicola	N	Broadhead, E., & Hobby, B. M. (1944). Studies on a Species of Liposcelis (Corrodentia, Liposcelidae) occurring in stored Products in Britain. Part I. Entomologist's monthly Magazine, 80(957-958), 45-59.
Hemimetabola	Phthiraptera	Pediculidae	Pediculus_humanus	N	Nuttall GHF (1917). The biology of Pediculus humanus. Parasitology 10(1):80-185
Hemimetabola	Thysanoptera	Phlaeothripidae	Liothrips_oleae	N	Hinton AE. 1981. Biology of insect eggs. Volume 1. Pergamon Press.
Hemimetabola	Hemiptera	Psyllidae	Trioza_erytreae	N	Hinton AE. 1981. Biology of insect eggs. Volume 1. Pergamon Press.
Hemimetabola	Hemiptera	Aphididae	Schizolachnus_piniradiatae	N	Sharma, M. L., & Laviolette, R. (1968). Fluctuations des populations de Schizolachnus piniradiatae (Davidson)(Aphidididae: Homoptera) dans les l'Est en 1967. Annals of the Entomological Society of Québec, 3, 89-97.
Hemimetabola	Hemiptera	Coccidae	Aulacaspis_tegalensis	N	Williams, J. R. (1970). Studies on the biology, ecology and economic importance of the sugar-cane scale insect, Aulacaspis tegalensis (Zhnt.)(Diaspididae), in Mauritius. Bulletin of Entomological Research, 60(01), 61-95.
Hemimetabola	Hemiptera	Coccidae	Ceroplastes_pseudoceriferus	N	Sankaran, T. (1955). The natural enemies of Ceroplastes pseudoceriferus Green (Hemiptera: Coccidae). Journal of Scientific Research of the Banaras Hindu University, 5, 100-119.
Hemimetabola	Hemiptera	Coccidae	Coccus_magniferae	N	Avidov, Z., & Zaitzov, A. (1960). On the biology of the mango shield scale Coccus mangiferae (Green) in Israel. Ktavim, 10(3-4), 125-137.
Hemimetabola	Hemiptera	Coccidae	Pseudococcus_vastator	N	Ali, S. M. (1957). Some bio-ecological studies on Pseudococcus vastator Mask.(Coccidae: Hemiptera). Indian J. Entomol, 19, 54-58.
Hemimetabola	Hemiptera	Coccidae	Rhodococcus_bulgariensis	N	Tsalev, M. (1970). On some mealybug species, Pseudococcus spp., in Bulgaria. Ovoshcharstvo, 17(12), 20-24.
Hemimetabola	Hemiptera	Coccidae	Vryburgia_lounsburyi	N	Panis, A. (1970). Observations on the bionomics of a cottony scale on ornamental plants: Vryburgia lounsburyi. Bull. Soc. ent. Fr., 75(3-4), 75-80.
Hemimetabola	Hemiptera	Cicadidae	Cicadetta_dimissa	N	Lekic, M. (1970). C. dimlssa-a new pest of raspberry. Arhiv poljopr. Nauke, 20(pt. 71), 3-14.
Hemimetabola	Hemiptera	Cicadidae	Yanga_guttulata	N	Dubois, J. (1966). Influence of certain recent modifications in the cultivation of sugar-cane on the development of populations of the cicada Y. guttulata. Docum. Inst. Rech, agron., (63).
Hemimetabola	Hemiptera	Nabidae	Nabis_alternatus	N	Perkins, P. V., & Watson, T. F. (1972). Biology of Nabis alternatus (Hemiptera: Nabidae). Annals of the Entomological Society of America, 65(1), 54-57.
Hemimetabola	Hemiptera	Membracidae	Centrochares_horrifica	F	Stegmann UE, Linsenmair KE. 2002. Subsocial and aggregating behaviour in Southeast Asian treehoppers (Homoptera: Membracidae: Centrotinae). European Journal of Entomology 99:29-34.
Hemimetabola	Hemiptera	Membracidae	Centrotypus_sp	N	Stegmann UE, Linsenmair KE. 2002. Subsocial and aggregating behaviour in Southeast Asian treehoppers (Homoptera: Membracidae: Centrotinae). European Journal of Entomology 99:29-34.
Hemimetabola	Hemiptera	Membracidae	Gargara_citrea	N	Stegmann UE, Linsenmair KE. 2002. Subsocial and aggregating behaviour in Southeast Asian treehoppers (Homoptera: Membracidae: Centrotinae). European Journal of Entomology 99:29-34.
Hemimetabola	Hemiptera	Membracidae	Ebhul_notatum	F	Stegmann UE, Linsenmair KE. 2002. Subsocial and aggregating behaviour in Southeast Asian treehoppers (Homoptera: Membracidae: Centrotinae). European Journal of Entomology 99:29-34.
Hemimetabola	Hemiptera	Membracidae	Ebhul_varium	N	Stegmann UE, Linsenmair KE. 2002. Subsocial and aggregating behaviour in Southeast Asian treehoppers (Homoptera: Membracidae: Centrotinae). European Journal of Entomology 99:29-34.
Hemimetabola	Hemiptera	Membracidae	Gargara_semibrunnea	N	Stegmann UE, Linsenmair KE. 2002. Subsocial and aggregating behaviour in Southeast Asian treehoppers (Homoptera: Membracidae: Centrotinae). European Journal of Entomology 99:29-34.
Hemimetabola	Hemiptera	Membracidae	Gigantorhabdus_enderleini	F	Stegmann UE, Linsenmair KE. 2002. Subsocial and aggregating behaviour in Southeast Asian treehoppers (Homoptera: Membracidae: Centrotinae). European Journal of Entomology 99:29-34.
Hemimetabola	Thysanoptera	Thripidae	Frankliniella_schultzei	N	Milne M, Walter GH, Milne JR. 2002. Mating aggregations and mating success in the flower thrips, Frankliniella schultzei (Thysanoptera: Thripidae), and a possible role for pheromones. Journal of Insect Behavior 15:351-368.
Hemimetabola	Hemiptera	Reduviidae	Triatoma_infestans	N	Rabinovich, J. E. (1972). Vital statistics of Triatominae (Hemiptera: Reduviidae) under laboratory conditions. II. Rhodnius prolixus Stal. In 14th International Congress of Entomology, Canberra (p. 291).
Hemimetabola	Hemiptera	Reduviidae	Triatoma_maculata	N	Feliciangeli MD, Rabinovich JE. 1985. Vital statistics of Triatominae (Hemiptera: Reduviidae) under laboratory conditions. II. Triatoma maculata. Journal of Medical Entomology 22:4348
Hemimetabola	Hemiptera	Reduviidae	Rhodnius_neivai	N	Cabello DR, Lizano E, Valderrama A. 1987. Estadisticas vitales de Rhodnius neivai Lent, 1953 (Hemiptera: Reduviidae) en condiciones experimentales. Memórias do Instituto Oswaldo Cruz 82:511-524.
Hemimetabola	Hemiptera	Reduviidae	Rhodnius_prolixus	N	Lent H, Valderrama A. 1977. Observacoes, em laboratorio, sobre o ciclo evolutivo de Rhodnius prolixus STAL, 1859, R. pictipes STAL, 1872 e R. neivai LENT, 1953. Revista Brasileira de Biologia 37:325-344.
Hemimetabola	Hemiptera	Reduviidae	Rhodnius_pictipes	N	Lent H, Valderrama A. 1977. Observacoes, em laboratorio, sobre o ciclo evolutivo de Rhodnius prolixus STAL, 1859, R. pictipes STAL, 1872 e R. neivai LENT, 1953. Revista Brasileira de Biologia 37:325-344.
Hemimetabola	Psocoptera	Peripsocidae	Peripsocus_nitens	F	New, T. R. (1985). Communal oviposition and egg-brooding in a psocid, Peripsocus nitens (Insecta: Psocoptera) in Chile. Journal of natural history, 19(3), 419-423.
Hemimetabola	Psocoptera	Peripsocidae	Peripsocus_quadrifasciatus	N	New, T. R. (1985). Communal oviposition and egg-brooding in a psocid, Peripsocus nitens (Insecta: Psocoptera) in Chile. Journal of natural history, 19(3), 419-423.
Hemimetabola	Psocoptera	Liposcelidae	Liposcelis_bostrychophilus	N	Turner, B. D. (1994). Liposcelis bostrychophila (Psocoptera: Liposcelididae), a stored food pest in the UK. International Journal of Pest Management, 40(2), 179-190.
Hemimetabola	Embioptera	Anisembiidae	Anisembia_texana	F	Mills HB. 1932. The life history and thoracic development of Oligotoma texana (Mel.). Annals of the Entomological Society of America 25:648-652.
Hemimetabola	Embioptera	Oligotomidae	Oligotoma_greeniana	F	Edgerly J. 1987. Maternal behaviour of a webspinner (Order Embiidina). Ecological Entomology 12:1-11.
Hemimetabola	Embioptera	Oligotomidae	Oligotoma_ceylonica	F	Edgerly J. 1987. Maternal behaviour of a webspinner (Order Embiidina). Ecological Entomology 12:1-11.
Hemimetabola	Embioptera	Oligotomidae	Oligotoma_humbertiana	F	Edgerly J. 1987. Maternal behaviour of a webspinner (Order Embiidina). Ecological Entomology 12:1-11.
Hemimetabola	Hemiptera	Aphrophoridae	Aphrophora_flavipes	N	Akiyama, M., & Matsumoto, K. (1986). Biology of the Pine Spittlebug, Aphrophora flavipes (Homoptera: Cercopidae) in the nymphal stage. Japanese Journal of Applied Entomology and Zoology (Japan).
Hemimetabola	Blattodea	Blattellidae	Ectobius_panzeri	N	Brown, E. B. (1952). Observations on the life history of the cockroach Ectobius panzeri Stephens (Orth., Blattidae). Entomologist’s Monthly Magazine, 88, 209-212.
Hemimetabola	Blattodea	Blaberidae	Epilampra_wheeleri	F	Sein F. 1923. Cucarachas. Circular, Porto Rico Agricultural Experiment Station, Insular Station, Rio Piedras 64:1-12.
Hemimetabola	Blattodea	Blattidae	Ischnoptera_deropeltiformis	N	Rau P. 1947. Life-history notes on the woodroach, Ischnoptera deropeltiformis Brunner. Entomological News 58:1-4.
Hemimetabola	Odonata	Platycnemididae	Platycnemis_pennipes	N	Seidel, F. (1929). Untersuchungen über das Bildungsprinzip der Keimanlage im Ei der Libelle Platycnemis pennipes I–V. Development Genes and Evolution, 119(1), 322-440.
Hemimetabola	Mantodea	Mantidae	Hierodula_crassa	N	Görg I. 1959. Deutsche Entomologische Zeitung 6:390-450.
Hemimetabola	Mantodea	Mantidae	Paratenodera_sinensis	N	Hagan HR. 1917. Journal of Morphology 30:223-243.
Hemimetabola	Plecoptera	Pteronarcyidae	Pteronarcys_proteus	N	Miller A. 1939. Journal of Morphology 64:555-609.
Hemimetabola	Phasmatodea	Lonchodidae	Carausius_morosus	N	Thomas AJ. 1936. Quarterly Journal of Microscope Science 78:487-512.
Hemimetabola	Orthoptera	Rhaphidophoridae	Tachycines_asynomorus	N	Mahr E. 1960. Zeitschrift für Morphologie (und Ökologie) der Tiere 49:263-311.
Hemimetabola	Orthoptera	Tettigoniidae	Conocephalus_ensiferum	N	Wheeler WM. 1893. Journal of Morphology 8:1-160.
Hemimetabola	Orthoptera	Acrididae	Locusta_migratoria	N	Salzen EA. 1960. Journal of Embryology and Experimental Morphology 8:139-162.
Hemimetabola	Psocoptera	Liposcelidae	Liposcelis_divergens	N	Goss RJ. 1952. Journal of Morphology 91:135-167.
Hemimetabola	Phthiraptera	Trichodectidae	Trichodectes_scalaris	N	Schölzel G. 1937. Zeitung für Parasitkunde 9:730-770.
Hemimetabola	Phthiraptera	Haematopinidae	Haematopinus_eurysternus	N	Schölzel G. 1937. Zeitung für Parasitkunde 9:730-770.
Hemimetabola	Hemiptera	Cicadellidae	Euscelis_plebejus	N	Sander, K. (1959). Analyse des ooplasmatischen Reaktionssystems vonEuscelis plebejus Fall.(Cicadina) durch Isolieren und Kombinieren von Keimteilen. Development Genes and Evolution, 151(4), 430-497.
Hemimetabola	Hemiptera	Aphididae	Aphis_fabae	N	Behrendt, K. (1963). Uber die Eidiapause von Aphis fabae Scop. Homoptera, Aphididae). Zool Jahrb, 10, 309-398.
Hemimetabola	Hemiptera	Margarodidae	Porphyrophora_polonica	N	Gerwel, C. (1950). Rozwój zarodkowy porphyrophora polonica Ckll.(Coccidae). Poznańskie Towarzystwo Przyjaciół Nauk. Wydział Nauk Matematyczno-Przyrodniczych
Hemimetabola	Mantodea	Mantidae	Hierodula_parviceps	N	Marbled Praying Mantis - Hierodula parviceps at Exotic-Pets.co.uk. URL=http://www.exotic-pets.co.uk/marbled-mantis.html.
Hemimetabola	Hemiptera	Reduviidae	Platymeris_biguttata	N	Eluwa, M. C. (1967). THE LIFE HISTORY AND EGG-LAYING BEHAVIOUR OF PLATYMERIS BIGUTTATA (L.)(HEMIPTERA: REDUVIIDAE). The Bulletin of the Entomological Society of Nigeria, 1, 108-120.
Hemimetabola	Hemiptera	Reduviidae	Rhinocoris_segmentarius	N	Gilbert JDJ. 2007. The evolution of parental care in insects. PhD Diss, University of Cambridge, UK.
Hemimetabola	Hemiptera	Pyrrhocoridae	Pyrrhocoris_apterus	N	Cobben RH. 1968. Evolutionary Trends in Heteroptera, Part I. Eggs, architecture of the shell, gross embryology and eclosion. Centre for Agricultural Publishing and Documentation.
Hemimetabola	Hemiptera	Scutelleridae	Hotea_subfasciata	N	Cobben RH. 1968. Evolutionary Trends in Heteroptera, Part I. Eggs, architecture of the shell, gross embryology and eclosion. Centre for Agricultural Publishing and Documentation.
Hemimetabola	Hemiptera	Dinidoridae	Aspongopus_sp	N	Cobben RH. 1968. Evolutionary Trends in Heteroptera, Part I. Eggs, architecture of the shell, gross embryology and eclosion. Centre for Agricultural Publishing and Documentation.
Hemimetabola	Hemiptera	Tessarotomidae	Agapophyta_viridula	N	Cobben RH. 1968. Evolutionary Trends in Heteroptera, Part I. Eggs, architecture of the shell, gross embryology and eclosion. Centre for Agricultural Publishing and Documentation.
Hemimetabola	Hemiptera	Nabidae	Nabis_rugosus	N	Cobben RH. 1968. Evolutionary Trends in Heteroptera, Part I. Eggs, architecture of the shell, gross embryology and eclosion. Centre for Agricultural Publishing and Documentation.
Hemimetabola	Orthoptera	Tettigoniidae	Conocephalus_saltator	N	Kessing JLM, Mau RFL. 1992. Conocephalus saltator (Saussure): the long-horned grasshopper. URL=http://www.extento.hawaii.edu/kbase/crop/Type/c_salta.htm.
Hemimetabola	Phthiraptera	Trichodectidae	Trichodectes_canis	N	Baker JR, Apperson CS, Arends JJ. 2000. Insects and related pests of man and animals. URL=http://ipm.ncsu.edu/AG369/.
Hemimetabola	Hemiptera	Reduviidae	Occamus_typicus	F	Sundararaju D. 1984. Cashew pests and their natural enemies in Goa. Journal of Plantation Crops 12:38-46.
Hemimetabola	Hemiptera	Lygaeidae	Geocoris_pallens	N	Weeden CR, Shelton AM, Li Y, Hoffmann MP. 2006. Biological Control: a guide to natural enemies in North America. URL=http://www.nysaes.cornell.edu/ent/biocontrol/.
Hemimetabola	Lepidoptera	Cosmopterygidae	Eteobalea_intermediella	N	Weeden CR, Shelton AM, Li Y, Hoffmann MP. 2006. Biological Control: a guide to natural enemies in North America. URL=http://www.nysaes.cornell.edu/ent/biocontrol/.
Hemimetabola	Zoraptera	Zorotypidae	Zorotypus_gurneyi	F	Choe J. 1994. Sexual selection and mating system in Zorotypus gurneyi Choe (Insecta: Zoraptera). I. Dominance hierarchy and mating success . Behavioral Ecology and Sociobiology 34:87-93.
Hemimetabola	Phasmatodea	Phasmatidae	Palophus_sp	N	Sellick JC. 1997. Descriptive terminology of the phasmid egg capsule, with an extended key to the phasmid genera based on egg structure. Systematic Entomology 22:97-122.
Hemimetabola	Phasmatodea	Phasmatidae	Bactrododema_krugeri	N	Toms R. 2004. Meet SA's longest stick insect - almost the length of a 30cm ruler . URL=http://www.scienceinafrica.co.za/2004/september/stickinsect.htm.
Hemimetabola	Phasmatodea	Phasmatidae	Graeffia_crouani	N	Bedford GO. 1978. Biology and Ecology of the Phasmatodea. Annual Review of Entomology 23:125-149.
Hemimetabola	Phasmatodea	Phasmatidae	Megacrania_alpheus	N	Bedford GO. 1978. Biology and Ecology of the Phasmatodea. Annual Review of Entomology 23:125-149.
Hemimetabola	Phasmatodea	Phasmatidae	Megacrania_wegneri	N	Bedford GO. 1978. Biology and Ecology of the Phasmatodea. Annual Review of Entomology 23:125-149.
Hemimetabola	Phasmatodea	Phasmatidae	Ophicrania_leveri	N	Bedford GO. 1978. Biology and Ecology of the Phasmatodea. Annual Review of Entomology 23:125-149.
Hemimetabola	Phasmatodea	Phasmatidae	Orxines_macklotti	N	Bedford GO. 1978. Biology and Ecology of the Phasmatodea. Annual Review of Entomology 23:125-149.
Hemimetabola	Phasmatodea	Phasmatidae	Anisomorpha_buprestoides	N	Bedford GO. 1978. Biology and Ecology of the Phasmatodea. Annual Review of Entomology 23:125-149.
Hemimetabola	Phasmatodea	Phasmatidae	Necroscia_sparaxes	N	Bedford GO. 1978. Biology and Ecology of the Phasmatodea. Annual Review of Entomology 23:125-149.
Hemimetabola	Phasmatodea	Phasmatidae	Palophus_tiaratus	N	Bedford GO. 1978. Biology and Ecology of the Phasmatodea. Annual Review of Entomology 23:125-149.
Hemimetabola	Phasmatodea	Phasmatidae	Palophus_episcopalis	N	Bedford GO. 1978. Biology and Ecology of the Phasmatodea. Annual Review of Entomology 23:125-149.
Hemimetabola	Phasmatodea	Phasmatidae	Metriotes_diocles	N	Bedford GO. 1978. Biology and Ecology of the Phasmatodea. Annual Review of Entomology 23:125-149.
Hemimetabola	Phasmatodea	Phasmatidae	Pseudosermyle_truncata	N	Bedford GO. 1978. Biology and Ecology of the Phasmatodea. Annual Review of Entomology 23:125-149.
Hemimetabola	Phasmatodea	Phasmatidae	Timema_californica	N	Bedford GO. 1978. Biology and Ecology of the Phasmatodea. Annual Review of Entomology 23:125-149.
Hemimetabola	Phasmatodea	Phasmatidae	Eurycantha_calcarata	N	Bedford GO. 1978. Biology and Ecology of the Phasmatodea. Annual Review of Entomology 23:125-149.
Hemimetabola	Phasmatodea	Phasmatidae	Anchiale_maculata	N	Bedford GO. 1978. Biology and Ecology of the Phasmatodea. Annual Review of Entomology 23:125-149.
Hemimetabola	Phasmatodea	Phasmatidae	Cyphocrania_gigas	N	Bedford GO. 1978. Biology and Ecology of the Phasmatodea. Annual Review of Entomology 23:125-149.
Hemimetabola	Phasmatodea	Phasmatidae	Phalces_longiscaphus	N	Bedford GO. 1978. Biology and Ecology of the Phasmatodea. Annual Review of Entomology 23:125-149.
Hemimetabola	Phasmatodea	Phasmatidae	Ctenomorphodes_tessulatus	N	Bedford GO. 1978. Biology and Ecology of the Phasmatodea. Annual Review of Entomology 23:125-149.
Hemimetabola	Phasmatodea	Phasmatidae	Eurycnema_goliath	N	Bedford GO. 1978. Biology and Ecology of the Phasmatodea. Annual Review of Entomology 23:125-149.
Hemimetabola	Hemiptera	Aleyrodidae	Neomaskellia_bergii	F	Guershon M, Gerling D. 2001. Parental care in the whitefly Aleyrodes singularis. Ecological Entomology 26:467-472.
Hemimetabola	Hemiptera	Acanthosomatidae	Sastragala_scutellata	F	Kudo S. 2001. Intraclutch egg-size variation in acanthosomatid bugs: adaptive allocation of maternal investment?. Oikos 92:208-214.
Hemimetabola	Hemiptera	Acanthosomatidae	Elasmostethus_humeralis	N	Kudo S. 2001. Intraclutch egg-size variation in acanthosomatid bugs: adaptive allocation of maternal investment?. Oikos 92:208-214.
Hemimetabola	Hemiptera	Acanthosomatidae	Elasmucha_ferrugata	F	Mappes J, Mappes T, Lappalainen T. 1997. Unequal maternal investment in offspring quality in relation to predation risk. Evolutionary Ecology 11:237-243.
Hemimetabola	Thysanoptera	Thripidae	Frankliniella_tenuicornis	N	Moritz, G. (2002). The biology of thrips is not the biology of their adults: a developmental view. In Thrips and tospoviruses. Proceedings of the seventh international symposium on Thysanoptera. Australian National Insect Collection, Canberra, Australia (pp. 259-267).
Hemimetabola	Thysanoptera	Thripidae	Hercinothrips_femoralis	N	Moritz, G. (2002). The biology of thrips is not the biology of their adults: a developmental view. In Thrips and tospoviruses. Proceedings of the seventh international symposium on Thysanoptera. Australian National Insect Collection, Canberra, Australia (pp. 259-267).
Hemimetabola	Thysanoptera	Thripidae	Parthenothrips_dracaenae	N	Moritz, G. (2002). The biology of thrips is not the biology of their adults: a developmental view. In Thrips and tospoviruses. Proceedings of the seventh international symposium on Thysanoptera. Australian National Insect Collection, Canberra, Australia (pp. 259-267).
Hemimetabola	Orthoptera	Gryllidae	Nemobius_sylvestris	N	West MJ, Alexander RD. 1963. Subsocial behaviour in a burrowing cricket Anurogryllus muticus (DeGeer). Orthoptera: Gryllidae. Ohio Journal of Science 63:19-24.
Hemimetabola	Orthoptera	Gryllidae	Miogryllus_lineatus	N	West MJ, Alexander RD. 1963. Subsocial behaviour in a burrowing cricket Anurogryllus muticus (DeGeer). Orthoptera: Gryllidae. Ohio Journal of Science 63:19-24.
Hemimetabola	Orthoptera	Gryllidae	Scapsipedus_aspersus	N	West MJ, Alexander RD. 1963. Subsocial behaviour in a burrowing cricket Anurogryllus muticus (DeGeer). Orthoptera: Gryllidae. Ohio Journal of Science 63:19-24.
Hemimetabola	Orthoptera	Gryllidae	Anurogryllus_arboreus	F	West MJ, Alexander RD. 1963. Subsocial behaviour in a burrowing cricket Anurogryllus muticus (DeGeer). Orthoptera: Gryllidae. Ohio Journal of Science 63:19-24.
Hemimetabola	Orthoptera	Gryllotalpidae	Gryllotalpa_africana	F	de Graaf J, Schoeman AS, Brandenburg BL. 2004. Seasonal development of Gryllotalpa africana (Orthoptera: Gryllotalpidae) on turfgrass in South Africa. Florida Entomologist 87:130-135.
Hemimetabola	Hemiptera	Pentatomidae	Arvelius_atropunctatus	N	Cobben RH. 1968. Evolutionary Trends in Heteroptera, Part I. Eggs, architecture of the shell, gross embryology and eclosion. Centre for Agricultural Publishing and Documentation.
Hemimetabola	Hemiptera	Pentatomidae	Euschistus_heros	N	Peres WAA, Corréa-Ferreira B. 2001. Nymphal and adult performance of Euschistus heros (Fabr.) (Hemiptera: Pentatomidae) as a potential alternative host for egg parasitoids multiplications. Neotropical Entomology 30:535-540.
Hemimetabola	Hemiptera	Scutelleridae	Pachycoris_stallii	F	Williams L, Coscaro MC, Dellapé PM, Roane TM. 2005. The shield-backed bug, Pachycoris stallii: description of immature stages, effect of maternal care on nymphs, and notes on life history. Journal of Insect Science 5:1-13.
Hemimetabola	Hemiptera	Tingidae	Corythucha_hewitti	F	Faeth SH. 1989. Maternal care in a lace bug, Corythucha hewitti (Hemiptera: Tingidae). Psyche 96:101-110.
Hemimetabola	Hemiptera	Belostomatidae	Lethocerus_deyrollei	M	Smith, R. L. (1997). Evolution of paternal care in the giant water bugs (Heteroptera: Belostomatidae). The evolution of social behavior in insects and arachnids. Cambridge University Press, Cambridge, 116-149.
Hemimetabola	Hemiptera	Alydidae	Neomegalotomus_parvus	N	Panizzi AR, Santos CH. 2001. Unusual oviposition on the body of conspecifics by phytophagous Heteropterans. Neotropical Entomology 30:471-472.
Hemimetabola	Hemiptera	Reduviidae	Atopozelus_pallens	F	Tallamy DW, Walsh E, Peck DC. 2004. Revisiting paternal care in the assassin bug, Atopozelus pallens (Heteroptera : Reduviidae) . Journal of Insect Behavior 17:431-436.
Hemimetabola	Mantodea	Mantidae	Oxyophthalmellus_somalicus	F	Tallamy, D. W. (1999). Why do some insect parents risk their lives to care for their young?. Scientific American, 73.
Hemimetabola	Mantodea	Mantidae	Galepsus_toganus	F	Edmunds, M., & Brunner, D. (1999). Ethology of Defenses against Predators. In: Prete, F.R., Wells, H., Wells, P.H., Hurd, L. (Eds.) The Praying Mantids. Johns Hopkins University Press, London. Pp. 276-299.
Hemimetabola	Hemiptera	Tingidae	Compseuta_picta	F	Tallamy DW, Iglay RB. 2004. Maternal care in Compseuta picta, an African lace bug (Heteroptera : Tingidae) . Journal of Insect Behavior 17:247-249.
Hemimetabola	Hemiptera	Belostomatidae	Lethocerus_mazzai	M	Cullen, M. J. (1969, October). The biology of giant water bugs (Hemiptera: Belostomatidae) in Trinidad. In Proceedings of the Royal Entomological Society of London. Series A, General Entomology (Vol. 44, No. 7‐9, pp. 123-136). Blackwell Publishing Ltd.
Hemimetabola	Hemiptera	Belostomatidae	Abedus_herberti	M	Smith, R. L. (1974). Life history of Abedus herberti in central Arizona (Hemiptera: Belostomatidae). Psyche: A Journal of Entomology, 81(2), 272-283.
Hemimetabola	Hemiptera	Tessaratomidae	Pygoplatys_acutus	F	Gogala M, Yong H-S, Bruhl C., 1998 Maternal care in Pygoplatys bugs (Het: Tessaratomidae). Eur J Entomol 95(3):311-315
Hemimetabola	Hemiptera	Tessaratomidae	Pygoplatys_sp	F	Gogala M, Yong H-S, Bruhl C., 1998 Maternal care in Pygoplatys bugs (Het: Tessaratomidae). Eur J Entomol 95(3):311-315
Hemimetabola	Hemiptera	Cydnidae	Canthophorus_niveimarginatus	F	Filippi, L., Baba, N., Inadomi, K., Yanagi, T., Hironaka, M., & Nomakuchi, S. (2009). Pre-and post-hatch trophic egg production in the subsocial burrower bug, Canthophorus niveimarginatus (Heteroptera: Cydnidae). Naturwissenschaften, 96(2), 201-211.
Hemimetabola	Hemiptera	Membracidae	Telingana_sp	N	Stegmann UE, Linsenmair KE. 2002a. Subsocial and aggregating behavior in Southeast Asian treehoppers (Homoptera: Membracidae: Centrotinae). European Journal of Entomology 99:29–34.
Hemimetabola	Thysanoptera	Phlaeothripidae	Anactinothrips_gustaviae	B	Kiester & Strates 1984 - Social behaviour in a thrips from Panama. Journal of Natural History 18(2): 303- 314.
Hemimetabola	Thysanoptera	Phlaeothripidae	Torvothrips_kosztarabi	F	Kosztarab M, 1982. Observations on Torvothrips kosztarabi (Thysanoptera:Phlaeothripidae) inhabiting Coccoid galls. Fla. Ent 65(1):159-164
Hemimetabola	Thysanoptera	Thripidae	Heliothrips_haemorrhoidalis	F	Buffa, P. (1911). Studi untorno al ciolo partenetico dell' Heliothrips haemorrhoidalis Bouchè Redia 7:71-109
Hemimetabola	Zoraptera	Zorotypidae	Zorotypus_hubbardi	F	Costa, J. T. (2006). The other insect societies. Harvard University Press
Hemimetabola	Zoraptera	Zorotypidae	Zorotypus_barberi	F	Costa, J. T. (2006). The other insect societies. Harvard University Press
Hemimetabola	Hemiptera	Pentatomidae	Lopadusa_augur	M	Requena GS, Nazareth TM, Schwertner CF, Machado G. 2010. First cases of exclusive paternal care in stink bugs (Hemiptera: Pentatomidae). Zoologia (Curitiba), 27(6), 1018-1021.
Hemimetabola	Hemiptera	Pentatomidae	Edessa_nigropunctata	M	Requena GS, Nazareth TM, Schwertner CF, Machado G. 2010. First cases of exclusive paternal care in stink bugs (Hemiptera: Pentatomidae). Zoologia (Curitiba), 27(6), 1018-1021.
Hemimetabola	Hemiptera	Pentatomidae	Pantochlora_vivida	N	Requena GS, Nazareth TM, Schwertner CF, Machado G. 2010. First cases of exclusive paternal care in stink bugs (Hemiptera: Pentatomidae). Zoologia (Curitiba), 27(6), 1018-1021. [NB. included because reference states these are only known Edessines with parental care]
Hemimetabola	Hemiptera	Pentatomidae	Brachystethus_sp	N	Requena GS, Nazareth TM, Schwertner CF, Machado G. 2010. First cases of exclusive paternal care in stink bugs (Hemiptera: Pentatomidae). Zoologia (Curitiba), 27(6), 1018-1021. [NB. included because reference states these are only known Edessines with parental care]
Hemimetabola	Hemiptera	Nepidae	Telmatotrephes_sculpticollis	N	Keffer, S. L. (2004). Morphology and evolution of waterscorpion male genitalia (Heteroptera: Nepidae). Systematic Entomology, 29(2), 142-172. [nb. included because Smith (1997) states no known care in Nepidae]
Hemimetabola	Hemiptera	Nepidae	Telmatotrephes_grandicollis	N	Keffer, S. L. (2004). Morphology and evolution of waterscorpion male genitalia (Heteroptera: Nepidae). Systematic Entomology, 29(2), 142-172. [nb. included because Smith (1997) states no known care in Nepidae]
Hemimetabola	Hemiptera	Nepidae	Telmatotrephes_carvolhoi	N	Keffer, S. L. (2004). Morphology and evolution of waterscorpion male genitalia (Heteroptera: Nepidae). Systematic Entomology, 29(2), 142-172. [nb. included because Smith (1997) states no known care in Nepidae]
Hemimetabola	Hemiptera	Nepidae	Nepa_cinerea	N	Keffer, S. L. (2004). Morphology and evolution of waterscorpion male genitalia (Heteroptera: Nepidae). Systematic Entomology, 29(2), 142-172. [nb. included because Smith (1997) states no known care in Nepidae]
Hemimetabola	Hemiptera	Nepidae	Laccotrephes_ater	N	Keffer, S. L. (2004). Morphology and evolution of waterscorpion male genitalia (Heteroptera: Nepidae). Systematic Entomology, 29(2), 142-172. [nb. included because Smith (1997) states no known care in Nepidae]
Hemimetabola	Hemiptera	Nepidae	Laccotrephes_griseus	N	Keffer, S. L. (2004). Morphology and evolution of waterscorpion male genitalia (Heteroptera: Nepidae). Systematic Entomology, 29(2), 142-172. [nb. included because Smith (1997) states no known care in Nepidae]
Hemimetabola	Hemiptera	Nepidae	Ranatra_macrophthalma	N	Keffer, S. L. (2004). Morphology and evolution of waterscorpion male genitalia (Heteroptera: Nepidae). Systematic Entomology, 29(2), 142-172. [nb. included because Smith (1997) states no known care in Nepidae]
Hemimetabola	Hemiptera	Nepidae	Ranatra_fusca	N	Keffer, S. L. (2004). Morphology and evolution of waterscorpion male genitalia (Heteroptera: Nepidae). Systematic Entomology, 29(2), 142-172. [nb. included because Smith (1997) states no known care in Nepidae]
Hemimetabola	Hemiptera	Nepidae	Austronepa_sp	N	Keffer, S. L. (2004). Morphology and evolution of waterscorpion male genitalia (Heteroptera: Nepidae). Systematic Entomology, 29(2), 142-172. [nb. included because Smith (1997) states no known care in Nepidae]
Hemimetabola	Hemiptera	Nepidae	Ranatra_gracilis	N	Keffer, S. L. (2004). Morphology and evolution of waterscorpion male genitalia (Heteroptera: Nepidae). Systematic Entomology, 29(2), 142-172. [nb. included because Smith (1997) states no known care in Nepidae]
Hemimetabola	Hemiptera	Nepidae	Ranatra_stali	N	Keffer, S. L. (2004). Morphology and evolution of waterscorpion male genitalia (Heteroptera: Nepidae). Systematic Entomology, 29(2), 142-172. [nb. included because Smith (1997) states no known care in Nepidae]
Hemimetabola	Hemiptera	Nepidae	Ranatra_parvipes	N	Keffer, S. L. (2004). Morphology and evolution of waterscorpion male genitalia (Heteroptera: Nepidae). Systematic Entomology, 29(2), 142-172. [nb. included because Smith (1997) states no known care in Nepidae]
Hemimetabola	Hemiptera	Nepidae	Ranatra_lubwae	N	Keffer, S. L. (2004). Morphology and evolution of waterscorpion male genitalia (Heteroptera: Nepidae). Systematic Entomology, 29(2), 142-172. [nb. included because Smith (1997) states no known care in Nepidae]
Hemimetabola	Hemiptera	Nepidae	Ranatra_linearis	N	Keffer, S. L. (2004). Morphology and evolution of waterscorpion male genitalia (Heteroptera: Nepidae). Systematic Entomology, 29(2), 142-172. [nb. included because Smith (1997) states no known care in Nepidae]
Hemimetabola	Hemiptera	Nepidae	Ranatra_filiformis	N	Keffer, S. L. (2004). Morphology and evolution of waterscorpion male genitalia (Heteroptera: Nepidae). Systematic Entomology, 29(2), 142-172. [nb. included because Smith (1997) states no known care in Nepidae]
Hemimetabola	Hemiptera	Nepidae	Cercotmetus	N	Keffer, S. L. (2004). Morphology and evolution of waterscorpion male genitalia (Heteroptera: Nepidae). Systematic Entomology, 29(2), 142-172. [nb. included because Smith (1997) states no known care in Nepidae]
Hemimetabola	Thysanoptera	Phlaeothripidae	Elaphrothrips_denticollis	F	Costa, J. T. (2006). The other insect societies. Harvard University Press
Hemimetabola	Thysanoptera	Phlaeothripidae	Elaphrothrips_procer	F	Costa, J. T. (2006). The other insect societies. Harvard University Press
Hemimetabola	Thysanoptera	Phlaeothripidae	Priesneriana_kabandha	N	Costa, J. T. (2006). The other insect societies. Harvard University Press
Hemimetabola	Thysanoptera	Phlaeothripidae	Loyolaia_indica	N	Costa, J. T. (2006). The other insect societies. Harvard University Press
Hemimetabola	Hemiptera	Coreidae	Leptoglossus_phyllopus	N	Wertheim, B., van Baalen, E. J. A., Dicke, M., & Vet, L. E. (2005). Pheromone-mediated aggregation in nonsocial arthropods: an evolutionary ecological perspective. Annu. Rev. Entomol., 50, 321-346.
Hemimetabola	Hemiptera	Coreidae	Phyllomorpha_lacerata	N	Kaitala, A., Gamberale-Stille, G., & Swartling, S. (2003). Egg carrying attracts enemies in a cryptic coreid bug (Phyllomorpha laciniata). Journal of insect behavior, 16(3), 319-328.
Hemimetabola	Hemiptera	Reduviidae	Stenolemus_giraffa	N	Soley, F. G., Jackson, R. R., & Taylor, P. W. (2011). Biology of Stenolemus giraffa (Hemiptera: Reduviidae), a web invading, araneophagic assassin bug from Australia. New Zealand Journal of Zoology, 38(4), 297-316.
Hemimetabola	Hemiptera	Reduviidae	Empicoris_culiciformis	N	Southwood 1956. The structure of the eggs of the terrestrial Heteroptera and its relationship to the classification of the group. Trans Royal Ent Soc London, Vol. 108. Part 6. Pp. 163-221.
Hemimetabola	Hemiptera	Reduviidae	Ectomocoris_sp	N	Southwood 1956. The structure of the eggs of the terrestrial Heteroptera and its relationship to the classification of the group. Trans Royal Ent Soc London, Vol. 108. Part 6. Pp. 163-221.
Hemimetabola	Hemiptera	Reduviidae	Peirates_sp	N	Southwood 1956. The structure of the eggs of the terrestrial Heteroptera and its relationship to the classification of the group. Trans Royal Ent Soc London, Vol. 108. Part 6. Pp. 163-221.
Hemimetabola	Hemiptera	Reduviidae	Ectrichodia_sp	N	Southwood 1956. The structure of the eggs of the terrestrial Heteroptera and its relationship to the classification of the group. Trans Royal Ent Soc London, Vol. 108. Part 6. Pp. 163-221.
Hemimetabola	Hemiptera	Reduviidae	Maraenaspis_sp	N	Southwood 1956. The structure of the eggs of the terrestrial Heteroptera and its relationship to the classification of the group. Trans Royal Ent Soc London, Vol. 108. Part 6. Pp. 163-221.
Hemimetabola	Hemiptera	Reduviidae	Glymmatophora_sp	N	Southwood 1956. The structure of the eggs of the terrestrial Heteroptera and its relationship to the classification of the group. Trans Royal Ent Soc London, Vol. 108. Part 6. Pp. 163-221.
Hemimetabola	Hemiptera	Reduviidae	Petalochirus_sp	N	Southwood 1956. The structure of the eggs of the terrestrial Heteroptera and its relationship to the classification of the group. Trans Royal Ent Soc London, Vol. 108. Part 6. Pp. 163-221.
Hemimetabola	Hemiptera	Reduviidae	Lisarda_sp	N	Southwood 1956. The structure of the eggs of the terrestrial Heteroptera and its relationship to the classification of the group. Trans Royal Ent Soc London, Vol. 108. Part 6. Pp. 163-221.
Hemimetabola	Hemiptera	Reduviidae	Cosmolestes_pictus	N	Southwood 1956. The structure of the eggs of the terrestrial Heteroptera and its relationship to the classification of the group. Trans Royal Ent Soc London, Vol. 108. Part 6. Pp. 163-221.
Hemimetabola	Hemiptera	Reduviidae	Castolus_sp	N	Southwood 1956. The structure of the eggs of the terrestrial Heteroptera and its relationship to the classification of the group. Trans Royal Ent Soc London, Vol. 108. Part 6. Pp. 163-221.
Hemimetabola	Hemiptera	Reduviidae	Arilus_cristatus	N	Southwood 1956. The structure of the eggs of the terrestrial Heteroptera and its relationship to the classification of the group. Trans Royal Ent Soc London, Vol. 108. Part 6. Pp. 163-221.
Hemimetabola	Hemiptera	Reduviidae	Phymata_pennsylvanica	N	Balduf W, 1941. Life history of Phymata pennsylvanica americana Melin (Phymatidae, Hemiptera). Annals of the Entomological Society of America, Volume 34, Number 1, March 1941 , pp. 204-214(11)
Hemimetabola	Blattodea	Blaberidae	Phoraspis_sp	F	Bell, W. J., Roth, L. M., & Nalepa, C. A. (2007). Cockroaches: ecology, behavior, and natural history. JHU Press.
Hemimetabola	Mantodea	Mantidae	Nocticola_sp	N	Bell, W. J., Roth, L. M., & Nalepa, C. A. (2007). Cockroaches: ecology, behavior, and natural history. JHU Press.
Hemimetabola	Mantodea	Mantidae	Nocticola_australiensis	N	Bell, W. J., Roth, L. M., & Nalepa, C. A. (2007). Cockroaches: ecology, behavior, and natural history. JHU Press.
Hemimetabola	Mantodea	Mantidae	Pyrgomantis_pallida	F	Gillon & Roy 1968 Les mantes de Lamto et des savanes de Cote d’Ivoire. Bull. Inst. fond. Afr. Noire (Ser. A) 30:1038:1151
Hemimetabola	Mantodea	Mantidae	Gongylus_gongyloides	N	Materna (2006). Gongylus gongylodes - The Wandering Violin. URL:http://www.terra-typica.ch/berichte/gongylus/gongengl.html
Hemimetabola	Mantodea	Mantidae	Eremiaphila_dagi	N	Dongalar, M. (2007). A new species of the genus Eremiaphila Lefebvre, 1835 (Mantodea: Eremiaphilidae) from Turkey. Australian Journal of Basic and Applied Sciences Research, 1(1), 1-6.
Hemimetabola	Mantodea	Mantidae	Polyspilota_aeruginosa	N	Gillon & Roy 1968 Les mantes de Lamto et des savanes de Cote d’Ivoire. Bull. Inst. fond. Afr. Noire (Ser. A) 30:1038:1151
Hemimetabola	Mantodea	Mantidae	Gonypetella_ivoirensis	N	Gillon & Roy 1968 Les mantes de Lamto et des savanes de Cote d’Ivoire. Bull. Inst. fond. Afr. Noire (Ser. A) 30:1038:1151
Hemimetabola	Mantodea	Mantidae	Hoplocorypha_nigerica	N	Gillon & Roy 1968 Les mantes de Lamto et des savanes de Cote d’Ivoire. Bull. Inst. fond. Afr. Noire (Ser. A) 30:1038:1151
Hemimetabola	Mantodea	Mantidae	Epitenodera_brevipennis	N	Gillon & Roy 1968 Les mantes de Lamto et des savanes de Cote d’Ivoire. Bull. Inst. fond. Afr. Noire (Ser. A) 30:1038:1151
Hemimetabola	Mantodea	Mantidae	Sphodromantis_lineola	N	Gillon & Roy 1968 Les mantes de Lamto et des savanes de Cote d’Ivoire. Bull. Inst. fond. Afr. Noire (Ser. A) 30:1038:1151
Hemimetabola	Mantodea	Mantidae	Paramantis_prasina	N	Gillon & Roy 1968 Les mantes de Lamto et des savanes de Cote d’Ivoire. Bull. Inst. fond. Afr. Noire (Ser. A) 30:1038:1151
Hemimetabola	Mantodea	Mantidae	Paramantis_togana	N	Gillon & Roy 1968 Les mantes de Lamto et des savanes de Cote d’Ivoire. Bull. Inst. fond. Afr. Noire (Ser. A) 30:1038:1151
Hemimetabola	Mantodea	Mantidae	Statilia_apicalis	N	Gillon & Roy 1968 Les mantes de Lamto et des savanes de Cote d’Ivoire. Bull. Inst. fond. Afr. Noire (Ser. A) 30:1038:1151
Hemimetabola	Mantodea	Mantidae	Miomantis_lamtoensis	N	Gillon & Roy 1968 Les mantes de Lamto et des savanes de Cote d’Ivoire. Bull. Inst. fond. Afr. Noire (Ser. A) 30:1038:1151
Hemimetabola	Mantodea	Mantidae	Phyllocrania_paradoxa	N	Gillon & Roy 1968 Les mantes de Lamto et des savanes de Cote d’Ivoire. Bull. Inst. fond. Afr. Noire (Ser. A) 30:1038:1151
Hemimetabola	Mantodea	Mantidae	Pseudoharpax_virescens	N	Gillon & Roy 1968 Les mantes de Lamto et des savanes de Cote d’Ivoire. Bull. Inst. fond. Afr. Noire (Ser. A) 30:1038:1151
Hemimetabola	Mantodea	Mantidae	Anasigerpes_bifasciata	N	Gillon & Roy 1968 Les mantes de Lamto et des savanes de Cote d’Ivoire. Bull. Inst. fond. Afr. Noire (Ser. A) 30:1038:1151
Hemimetabola	Mantodea	Mantidae	Danuria_buchholzi	N	Gillon & Roy 1968 Les mantes de Lamto et des savanes de Cote d’Ivoire. Bull. Inst. fond. Afr. Noire (Ser. A) 30:1038:1151
Hemimetabola	Mantodea	Mantidae	Hemiempusa_capensis	N	Gillon & Roy 1968 Les mantes de Lamto et des savanes de Cote d’Ivoire. Bull. Inst. fond. Afr. Noire (Ser. A) 30:1038:1151
Hemimetabola	Mantodea	Mantidae	Oxypilus_gillonae	N	Gillon & Roy 1968 Les mantes de Lamto et des savanes de Cote d’Ivoire. Bull. Inst. fond. Afr. Noire (Ser. A) 30:1038:1151
Hemimetabola	Mantodea	Mantidae	Acanthops_falcata	N	Robinson MH, Robinson B. 1978. Culture Techniques for Acanthops falcata, a Neotropical Mantid Suitable for Biological Studies (with Notes on Raising Web Building Spiders). Psyche 85:239-248
Hemimetabola	Mantodea	Mantidae	Ciulfina_klassi	N	Umbers KDL, Holwell GI, Stow AJ, Herberstein ME. 2011. Molecular evidence for variation in polyandry among praying mantids (Mantodea: Ciulfina). Journal of Zoology Volume 284, Issue 1, pages 40–45, May 2011 [and K. Umbers, pers. comm.]
Hemimetabola	Mantodea	Mantidae	Ciulfina_rentzi	N	Umbers KDL, Holwell GI, Stow AJ, Herberstein ME. 2011. Molecular evidence for variation in polyandry among praying mantids (Mantodea: Ciulfina). Journal of Zoology Volume 284, Issue 1, pages 40–45, May 2011 [and K. Umbers, pers. comm.]
Hemimetabola	Hemiptera	Plataspidae	Megacopta_cribraria	N	Zhang Y, Hanula JL, Horn S. 2012. The Biology and Preliminary Host Range of Megacopta cribraria (Heteroptera: Plataspidae) and Its Impact on Kudzu Growth. Environmental Entomology, 41(1):40-50. 2012.
Hemimetabola	Hemiptera	Tettigometridae	Hilda_patruelis	N	Minja, E., Zitsanza, E., Mviha, P., & Sohati, P. (1999). A note for host plants for the groundnut plant hopper, Hilda patruelis, in southern Africa. Intl Arachis Newsletter, 19, 35-36.
Hemimetabola	Hemiptera	Cixiidae	Oliarus_felis	N	Sforza, R., Bourgoin, T., Wilson, S. W., & Boudon-Padieu, E. (1999). Field observations, laboratory rearing and descriptions of immatures of the planthopper Hyalesthes obsoletus (Hemiptera: Cixiidae). European Journal of Entomology, 96(4), 409-418.
Hemimetabola	Hemiptera	Cixiidae	Myndus_crudus	N	Sforza, R., Bourgoin, T., Wilson, S. W., & Boudon-Padieu, E. (1999). Field observations, laboratory rearing and descriptions of immatures of the planthopper Hyalesthes obsoletus (Hemiptera: Cixiidae). European Journal of Entomology, 96(4), 409-418.
Hemimetabola	Hemiptera	Cixiidae	Bothriocera_signoreti	N	Sforza, R., Bourgoin, T., Wilson, S. W., & Boudon-Padieu, E. (1999). Field observations, laboratory rearing and descriptions of immatures of the planthopper Hyalesthes obsoletus (Hemiptera: Cixiidae). European Journal of Entomology, 96(4), 409-418.
Hemimetabola	Hemiptera	Cixiidae	Mnemosyne_cubana	N	Sforza, R., Bourgoin, T., Wilson, S. W., & Boudon-Padieu, E. (1999). Field observations, laboratory rearing and descriptions of immatures of the planthopper Hyalesthes obsoletus (Hemiptera: Cixiidae). European Journal of Entomology, 96(4), 409-418.
Hemimetabola	Hemiptera	Cixiidae	Oecleus_borealis	N	Sforza, R., Bourgoin, T., Wilson, S. W., & Boudon-Padieu, E. (1999). Field observations, laboratory rearing and descriptions of immatures of the planthopper Hyalesthes obsoletus (Hemiptera: Cixiidae). European Journal of Entomology, 96(4), 409-418.
Hemimetabola	Hemiptera	Cixiidae	Hyalesthes_obsoletus	N	Sforza, R., Bourgoin, T., Wilson, S. W., & Boudon-Padieu, E. (1999). Field observations, laboratory rearing and descriptions of immatures of the planthopper Hyalesthes obsoletus (Hemiptera: Cixiidae). European Journal of Entomology, 96(4), 409-418.
Hemimetabola	Hemiptera	Cixiidae	Ricania_speculum	N	Solis, A. D., & Esguerra, N. M. (1982). Biology of the black leafhopper, Ricania speculum Walker on patola (Luffa cylindrica (L.) Roem). Annals of Tropical Research, 4:259-267
Hemimetabola	Hemiptera	Cicadellidae	Homalodisca_coagulata	N	Triapitsyn SV, Mizell RF, III, Bossart JL, Carlton CE. 1998. Egg Parasitoids of Homalodisca coagulata (Homoptera: Cicadellidae). The Florida Entomologist Vol. 81, No. 2, 241-243
Hemimetabola	Hemiptera	Membracidae	Pyrgonota_bulbosa	F	Stegmann UE, Linsenmair KE. 2002a. Subsocial and aggregating behavior in Southeast Asian treehoppers (Homoptera: Membracidae: Centrotinae). European Journal of Entomology 99:29–34.
Hemimetabola	Hemiptera	Membracidae	Leptocentrus_jacobsoni	N	Stegmann UE, Linsenmair KE. 2002a. Subsocial and aggregating behavior in Southeast Asian treehoppers (Homoptera: Membracidae: Centrotinae). European Journal of Entomology 99:29–34.
Hemimetabola	Hemiptera	Membracidae	Leptobelus_damai	N	Stegmann UE, Linsenmair KE. 2002a. Subsocial and aggregating behavior in Southeast Asian treehoppers (Homoptera: Membracidae: Centrotinae). European Journal of Entomology 99:29–34.
Hemimetabola	Hemiptera	Membracidae	Sipylus_dilatatus	N	Stegmann UE, Linsenmair KE. 2002a. Subsocial and aggregating behavior in Southeast Asian treehoppers (Homoptera: Membracidae: Centrotinae). European Journal of Entomology 99:29–34.
Hemimetabola	Hemiptera	Membracidae	Dingkana_sp	N	Stegmann UE, Linsenmair KE. 2002a. Subsocial and aggregating behavior in Southeast Asian treehoppers (Homoptera: Membracidae: Centrotinae). European Journal of Entomology 99:29–34.
Hemimetabola	Hemiptera	Membracidae	Oxyrhachis_tarandus	N	Stegmann UE, Linsenmair KE. 2002a. Subsocial and aggregating behavior in Southeast Asian treehoppers (Homoptera: Membracidae: Centrotinae). European Journal of Entomology 99:29–34.
Hemimetabola	Orthoptera	Romaleidae	Taeniopoda_eques	N	Alcock, J. (1972). Observations on the behaviour of the grasshopper< i> Taeniopoda eques</i>(Burmeister), Orthoptera, Acrididae. Animal behaviour, 20(2), 237-242.
[truncated: 77 more rows]
